# Supplementary material for: A genome-wide association study for reading and language abilities in two population cohorts
Source: Genes Brain Behav. 2013 Jun 20;12(6):645–52. doi: 10.1111/gbb.12053 (PMC3908370; doi:10.1111/gbb.12053)
Supplement: Table S1 — GWA results for the 100 most significant associations for measures of reading and spelling, word reading and non-word repetition. [file gbb0012-0645-sd1.xls]

## Sheet: Reading and Spelling
SNP	rank	P	chromosome	position	type	gene
rs4807927	1	1.32e-06	19	1374199	intronic	DAZAP1
rs12493123	2	1.5e-06	3	163551703
rs13083821	3	1.86e-06	3	163462620
rs17135159	4	2.4e-06	10	3398947	non-coding intronic	BC037918
rs12351590	5	2.63e-06	9	12098916
rs479526	6	2.71e-06	6	11726153
rs3213056	7	3.34e-06	10	62218396	intronic	CDC2
rs11251868	8	3.4e-06	10	3401423	non-coding intronic	BC037918
rs10508253	9	3.77e-06	10	3420951	non-coding intronic	BC037918
rs10960483	10	3.96e-06	9	12100840
rs2182195	11	4.08e-06	10	3385216	non-coding intronic	BC037918
rs12415036	12	4.08e-06	10	3389934	non-coding intronic	BC037918
rs11251863	13	4.08e-06	10	3391059	non-coding intronic	BC037918
rs791775	14	4.41e-06	9	12123233
rs7024763	15	4.92e-06	9	12155608
rs13307587	16	4.94e-06	7	13510254
rs1357978	17	5.46e-06	7	13526746
rs10960488	18	5.48e-06	9	12114410
rs7025259	19	5.48e-06	9	12155758
rs11666805	20	5.71e-06	19	1376448	intronic	DAZAP1
rs3786983	21	5.71e-06	19	1378260	intronic	DAZAP1
rs12699504	22	5.84e-06	7	13515334
rs17098356	23	6.37e-06	14	60968592	intronic	PRKCH
rs13223493	24	6.4e-06	7	13519279
rs13227425	25	6.4e-06	7	13520533
rs7090790	26	6.4e-06	10	3406737	non-coding intronic	BC037918
rs11251873	27	6.64e-06	10	3426109	non-coding intronic	BC037918
rs10904027	28	7.04e-06	10	3398316	non-coding intronic	BC037918
rs9520462	29	7.14e-06	13	106932910	intronic	FAM155A
rs3786978	30	7.49e-06	19	1364574	intronic	DAZAP1
rs7085371	31	7.91e-06	10	3409952	non-coding intronic	BC037918
rs10904029	32	7.91e-06	10	3419289	non-coding intronic	BC037918
rs9469715	33	8.06e-06	6	11737150
rs7802263	34	8.19e-06	7	124171563	3downstream	GPR37
rs9655844	35	8.19e-06	7	124172488	3downstream	GPR37
rs4731205	36	8.19e-06	7	124172678	3downstream	GPR37
rs724356	37	8.19e-06	7	124174610	coding	GPR37
rs9469712	38	8.74e-06	6	11735473
rs9469713	39	8.74e-06	6	11735525
rs9469717	40	8.74e-06	6	11738288
rs17398769	41	8.74e-06	6	11738671
rs9344163	42	9.85e-06	6	82125126
rs9352999	43	9.85e-06	6	82125494
rs4674417	44	1.04e-05	2	220243392
rs17032363	45	1.21e-05	4	103402446	3utr	SLC39A8
rs12728902	46	1.28e-05	1	217161628
rs11158345	47	1.32e-05	14	60964798	intronic	PRKCH
rs6469074	48	1.35e-05	8	107614766	intronic	OXR1
rs4518389	49	1.41e-05	5	124355761
rs11251866	50	1.42e-05	10	3397280	non-coding intronic	BC037918
rs12773260	51	1.42e-05	10	3397329	non-coding intronic	BC037918
rs196402	52	1.5e-05	1	24711080	intronic	RCAN3
rs16874737	53	1.51e-05	8	107571607	intronic	OXR1
rs4132388	54	1.57e-05	5	124351146
rs1453227	55	1.67e-05	8	107613559	intronic	OXR1
rs16874846	56	1.67e-05	8	107626818	intronic	OXR1
rs2209500	57	1.69e-05	10	3392334	non-coding intronic	BC037918
rs10508252	58	1.69e-05	10	3392591	non-coding intronic	BC037918
rs3786982	59	1.71e-05	19	1366875	intronic	DAZAP1
rs4271299	60	1.74e-05	10	3390516	non-coding intronic	BC037918
rs4811103	61	1.75e-05	20	49029222
rs10754358	62	1.96e-05	1	118035369
rs2172645	63	2e-05	2	53501233
rs539166	64	2.02e-05	2	220283771
rs645999	65	2.02e-05	2	220284098
rs674301	66	2.02e-05	2	220285820
rs639259	67	2.06e-05	2	220264622
rs4862251	68	2.1e-05	4	184924638
rs682699	69	2.12e-05	2	220273083
rs605017	70	2.12e-05	2	220275224
rs471443	71	2.12e-05	2	220278557
rs1928007	72	2.18e-05	13	69708224
rs10422145	73	2.19e-05	19	36293283
rs4672412	74	2.23e-05	2	53500554
rs1465446	75	2.24e-05	5	95227992
rs1004654	76	2.24e-05	5	95228890
rs739189	77	2.28e-05	22	36083945	3downstream	DQ571864
rs1002055	78	2.4e-05	4	45541888
rs679561	79	2.44e-05	18	8293370	intronic	PTPRM
rs6414197	80	2.48e-05	2	220306439
rs9876855	81	2.52e-05	3	141761585	intronic	CLSTN2
rs7569439	82	2.52e-05	2	220298877
rs4696636	83	2.54e-05	4	151987372	intronic	LRBA
rs962983	84	2.56e-05	6	82121184
rs1343255	85	2.56e-05	6	82122538
rs1343252	86	2.56e-05	6	82124612
rs1343250	87	2.56e-05	6	82126293
rs915169	88	2.56e-05	6	82127870
rs6935610	89	2.56e-05	6	82128364
rs1015917	90	2.65e-05	6	82129619
rs12699509	91	2.72e-05	7	13528120
rs3760995	92	2.84e-05	19	1387874	3downstream	DAZAP1
rs10108020	93	2.93e-05	8	107593600	intronic	OXR1
rs12549912	94	2.93e-05	8	107593965	intronic	OXR1
rs7989551	95	2.93e-05	13	69706509
rs12914796	96	2.95e-05	15	98259312
rs9514694	97	2.97e-05	13	106948748	intronic	FAM155A
rs9839670	98	3.06e-05	3	141761642	intronic	CLSTN2
rs10107835	99	3.08e-05	8	9063193
rs16995767	100	3.14e-05	4	36600956

## Sheet: Word Reading
SNP	rank	P	chromosome	position	type	gene
rs764255	1	1.8e-07	16	72271184
rs8059199	2	2.16e-07	16	72269735
rs4839516	3	3.62e-07	1	116541973
rs716270	4	8.83e-07	16	72266390
rs716271	5	8.83e-07	16	72266025
rs990258	6	1.05e-06	16	72265599
rs4243136	7	2.06e-06	16	72263281
rs4243137	8	2.06e-06	16	72263413
rs11158345	9	3.3e-06	14	60964798	intronic	PRKCH
rs8048857	10	3.97e-06	16	72262552
rs8056327	11	4.66e-06	16	72259525
rs1480566	12	4.66e-06	16	72261772
rs3956052	13	4.66e-06	16	72255613
rs1928007	14	4.77e-06	13	69708224
rs7989551	15	4.77e-06	13	69706509
rs11945798	16	4.94e-06	4	12378330
rs12050412	17	4.95e-06	14	82447756
rs11577628	18	5e-06	1	160586148	intronic	NOS1AP
rs12351590	19	5.16e-06	9	12098916
rs4807927	20	5.59e-06	19	1374199	3downstream	DAZAP1
rs1357978	21	5.85e-06	7	13526746
rs1513049	22	6.62e-06	12	17254083
rs13227425	23	6.8e-06	7	13520533
rs13223493	24	6.8e-06	7	13519279
rs4888588	25	6.8e-06	16	72253580
rs2031573	26	6.89e-06	10	3991897
rs10130259	27	7.41e-06	14	82412075
rs638065	28	7.62e-06	1	58809213
rs10925015	29	8.4e-06	1	245650300	intronic	NLRP3
rs4925650	30	8.4e-06	1	245650698	intronic	NLRP3
rs10960483	31	8.41e-06	9	12100840
rs727125	32	1.07e-05	7	22941437
rs8072794	33	1.12e-05	17	13570386
rs12938791	34	1.12e-05	17	13570846
rs4792392	35	1.12e-05	17	13569671
rs8073786	36	1.12e-05	17	13570485
rs4792391	37	1.12e-05	17	13569594
rs10422145	38	1.13e-05	19	36293283
rs17098356	39	1.14e-05	14	60968592	intronic	PRKCH
rs791775	40	1.15e-05	9	12123233
rs7024763	41	1.15e-05	9	12155608
rs16887512	42	1.17e-05	4	12343369
rs462537	43	1.19e-05	9	137576984	5upstream	OBP2A
rs465208	44	1.19e-05	9	137577093	5upstream	OBP2A
rs2498522	45	1.2e-05	13	69698026
rs1534774	46	1.21e-05	6	148397245
rs1404488	47	1.21e-05	6	148401756
rs1534775	48	1.21e-05	6	148398735
rs16837352	49	1.22e-05	4	5555175	3downstream	DKFZp762M113
rs7025259	50	1.28e-05	9	12155758
rs10960488	51	1.28e-05	9	12114410
rs9390526	52	1.34e-05	6	148393509
rs3026411	53	1.4e-05	11	31758120	intronic	ELP4
rs2177482	54	1.4e-05	11	31758933	intronic	ELP4
rs7692270	55	1.42e-05	4	12353402
rs1595127	56	1.43e-05	7	22955729	intronic	DRCTNNB1A
rs4719722	57	1.43e-05	7	22955345	intronic	DRCTNNB1A
rs7746768	58	1.46e-05	6	148419442
rs1973858	59	1.47e-05	6	148412237
rs12982708	60	1.53e-05	19	3971370	intronic	PIAS4
rs7675044	61	1.56e-05	4	12359020
rs7674264	62	1.56e-05	4	12358403
rs347272	63	1.57e-05	1	160585122	intronic	NOS1AP
rs9903180	64	1.63e-05	17	13568905
rs6502296	65	1.63e-05	17	13574365
rs4792390	66	1.63e-05	17	13569512
rs12493123	67	1.65e-05	3	163551703
rs788782	68	1.68e-05	7	46118576
rs3786983	69	1.7e-05	19	1378260	intronic	DAZAP1
rs11666805	70	1.7e-05	19	1376448	intronic	DAZAP1
rs12590817	71	1.73e-05	14	60969235	intronic	PRKCH
rs1881827	72	1.74e-05	6	148383367
rs1358689	73	1.74e-05	6	148375653
rs1881826	74	1.74e-05	6	148383451
rs9386204	75	1.74e-05	6	148376009
rs9377097	76	1.74e-05	6	148382808
rs347273	77	1.75e-05	1	160584137	intronic	NOS1AP
rs6469074	78	1.76e-05	8	107614766	intronic	OXR1
rs17557502	79	1.8e-05	18	7800110	intronic	PTPRM
rs9322120	80	1.8e-05	6	148410214
rs2328843	81	1.8e-05	6	148409910
rs1669325	82	1.84e-05	3	3188262	intronic	CRBN
rs4607514	83	1.92e-05	7	22950227	3utr	DRCTNNB1A
rs2286494	84	1.92e-05	7	22951349	3utr	DRCTNNB1A
rs6934331	85	2e-05	6	148407602
rs16874846	86	2.01e-05	8	107626818	intronic	OXR1
rs2252068	87	2.04e-05	13	23723353	intronic	SPATA13
rs11945399	88	2.12e-05	4	46445090	non-coding intronic	COX7B2
rs2085408	89	2.13e-05	3	109568721	intronic	HHLA2
rs4600113	90	2.13e-05	10	3979450
rs6836854	91	2.17e-05	4	151961799	intronic	LRBA
rs9520462	92	2.21e-05	13	106932910
rs1430566	93	2.21e-05	14	86879519	intronic	FAM155A
rs7692324	94	2.39e-05	4	12366540
rs1453227	95	2.48e-05	8	107613559	intronic	OXR1
rs2479923	96	2.5e-05	13	69651244
rs12699509	97	2.53e-05	7	13528120
rs2288807	98	2.56e-05	5	146755570	intronic	DPYSL3
rs13083821	99	2.6e-05	3	163462620
rs3760995	100	2.69e-05	19	1387874	5upstream	RPS15

## Sheet: Non-word Repetition
SNP	rank	P	chromosome	position	type	gene
rs2192161	1	7.34e-08	21	14603865	non-coding intronic	ABCC13
rs909257	2	7.34e-08	21	14606425	non-coding intronic	ABCC13
rs2822560	3	8.73e-08	21	14596503	3downstream	ABCC13
rs12329784	4	9.63e-08	21	14627536	non-coding intronic	ABCC13
rs7187223	5	9.9e-08	16	81015234
rs17002266	6	1.09e-07	21	14618142	non-coding intronic	ABCC13
rs7283184	7	1.2e-07	21	14631285	non-coding intronic	ABCC13
rs7196091	8	1.21e-07	16	81005859
rs956315	9	1.21e-07	16	81006488
rs2161694	10	1.31e-07	16	81007707
rs1424049	11	1.32e-07	16	81015119
rs2822584	12	1.44e-07	21	14631720	non-coding intronic	ABCC13
rs6565017	13	1.61e-07	16	81011732
rs1025066	14	1.74e-07	16	81007819
rs2822609	15	4.64e-07	21	14639665
rs7202694	16	5.69e-07	16	81005355
rs12482528	17	6.04e-07	21	14632164	non-coding	ABCC13
rs3909533	18	9.08e-07	16	81004992
rs7202575	19	9.08e-07	16	81005610
rs6954796	20	1.59e-06	7	20053507
rs1019248	21	2.21e-06	7	20052520
rs2041664	22	2.21e-06	7	20052910
rs2041663	23	2.21e-06	7	20053200
rs7795980	24	2.91e-06	7	20050970
rs4721865	25	3.3e-06	7	20060262
rs1005499	26	3.3e-06	7	20072015
rs10246471	27	3.3e-06	7	20072721
rs2041660	28	3.3e-06	7	20074148
rs7777159	29	5.81e-06	7	20051126
rs3922435	30	6.68e-06	13	30212680	intronic	ALOX5AP
rs2892463	31	7.5e-06	13	29245835	intronic	UBL3
rs6461475	32	8.85e-06	7	20069860
rs9639354	33	8.85e-06	7	20069981
rs4721870	34	1.04e-05	7	20070937
rs6978921	35	1.1e-05	7	20073611
rs7779287	36	1.1e-05	7	20074268
rs9508555	37	1.18e-05	13	29270036	intronic	UBL3
rs17660218	38	1.24e-05	5	154869603
rs1019249	39	1.4e-05	7	20052165
rs2172926	40	1.5e-05	13	43095999	intronic	ENOX1
rs8051567	41	1.7e-05	16	80979516
rs12063665	42	1.7e-05	1	7491175	intronic	CAMTA1
rs6472239	43	1.77e-05	8	67062834
rs12100439	44	1.81e-05	13	83341893
rs7985031	45	1.81e-05	13	83346390
rs3120780	46	1.91e-05	1	209415258
rs1866572	47	2.04e-05	7	45151080
rs17602857	48	2.21e-05	5	154887269
rs6864971	49	2.23e-05	5	106424817
rs6764359	50	2.31e-05	3	151013867	intronic	RNF13
rs10829474	51	2.31e-05	10	130387105
rs4429838	52	2.42e-05	5	106431613
rs4721864	53	2.45e-05	7	20060166
rs9542212	54	2.59e-05	13	69665094
rs17661929	55	2.7e-05	7	48390807	intronic	ABCA13
rs1369923	56	2.78e-05	16	60436082	intronic	CDH8
rs10240011	57	2.9e-05	7	20055513
rs12465555	58	3.05e-05	2	43971693	intronic	LRPPRC
rs4290245	59	3.08e-05	11	134269168
rs12342755	60	3.09e-05	9	134269168
rs11934463	61	3.21e-05	4	31986254
rs7690587	62	3.21e-05	4	34307302
rs10269473	63	3.31e-05	7	34311709
rs17637724	64	3.43e-05	15	20064737
rs4982271	65	3.43e-05	14	43928463
rs1294939	66	3.47e-05	7	34963376	intronic	RAMP3
rs7090790	67	3.51e-05	10	45184379	non-coding intronic	BC037918
rs7085371	68	3.51e-05	10	3406737	non-coding intronic	BC037918
rs10904029	69	3.51e-05	10	3409952	non-coding intronic	BC037918
rs765386	70	3.54e-05	11	3419289	intronic	ADAMTS8
rs2117090	71	3.61e-05	7	129794818	intronic	ABCA13
rs17661898	72	3.61e-05	7	48385914	intronic	ABCA13
rs11018756	73	3.71e-05	11	48388584
rs10192160	74	3.72e-05	2	89108531	intronic	OTOF
rs13336385	75	3.75e-05	16	26632142
rs7930647	76	3.92e-05	11	83129529
rs11983883	77	3.97e-05	7	15399857	intronic	ABCA13
rs16955216	78	4.04e-05	17	48363317
rs8066213	79	4.04e-05	17	50284253
rs16955225	80	4.04e-05	17	50285322
rs1148949	81	4.06e-05	2	50288319	intronic	C2orf70
rs10504394	82	4.06e-05	8	26650423
rs2075620	83	4.14e-05	19	67080797	intronic	CLPTM1
rs7253458	84	4.14e-05	19	50171877	intronic	CLPTM1
rs9595095	85	4.42e-05	13	50174410
rs11839128	86	4.42e-05	13	43748295
rs10400629	87	4.42e-05	13	43749278
rs1536944	88	4.42e-05	13	43750020
rs1536945	89	4.42e-05	13	43750696
rs1536946	90	4.42e-05	13	43750858
rs7484001	91	4.45e-05	11	43751226
rs16989994	92	4.56e-05	4	89102889
rs11083755	93	4.57e-05	19	34249474	intronic	CLPTM1
rs4897940	94	4.6e-05	19	50181905
rs4897941	95	4.6e-05	19	252639
rs4897942	96	4.6e-05	19	252668
rs4238137	97	4.63e-05	13	252900	intronic	ALOX5AP
rs2170239	98	4.66e-05	8	30217741	intronic	SGCZ
rs7791221	99	4.69e-05	7	14919295	intronic	PSPH
rs11079130	100	4.72e-05	17	56072182
