# Supplementary material for: A genome-wide association study for reading and language abilities in two population cohorts
Source: Genes Brain Behav. 2013 Jun 20;12(6):645–52. doi: 10.1111/gbb.12053 (PMC3908370; doi:10.1111/gbb.12053)
Supplement: Supplementary file 3 — Table S3: Nominally significant (P <0.05) results for genebased tests of association with reading and spelling, word reading and non-word repetition. [file gbb0012-0645-sd3.xls]

## Sheet: Reading and Spelling
Chr	Gene	nSNPs	nSims	Start	Stop	Test	Pvalue	Best-SNP	SNP-pvalue
1	CDC2L1	3	1000000	1560962	1645635	20.8449	1e-06	rs7528782	0.001073
1	CDC2L2	3	1000000	1624029	1645651	20.8449	2e-06	rs7528782	0.001073
1	LOC728661	3	1000000	1582801	1614103	20.8449	2e-06	rs7528782	0.001073
1	RCAN3	87	1000000	24701973	24735014	592.324	2.7e-05	rs196402	1.497e-05
1	C1orf130	84	1000000	24755188	24808403	412.881	6.1e-05	rs196402	1.497e-05
19	RPS15	38	1000000	1389362	1391492	189.832	0.000171	rs4807927	1.322e-06
5	MEF2C	159	1000000	88051921	88214780	806.943	0.000188	rs17487515	0.0002177
12	CACNB3	60	1000000	47498778	47508991	268.553	0.000243	rs2070615	0.0007366
1	TIPRL	72	1000000	166414794	166437975	403.999	0.000278	rs2294253	4.236e-05
21	FAM165B	80	1000000	34669618	34683322	316.291	0.000324	rs2834448	0.0007877
17	HELZ	141	1000000	62497015	62671781	680.032	0.000403	rs1035176	0.0001442
7	GPR37	112	1000000	124173349	124192917	539.945	0.000573	rs4731205	8.186e-06
19	APC2	43	1000000	1401147	1424243	191.087	0.000653	rs4807927	1.322e-06
12	ADCY6	52	1000000	47446241	47469087	227.198	0.000726	rs2070615	0.0007366
2	A26C1A	15	1000000	131692393	131738886	128.337	0.000763	rs1834273	0.0003178
2	A26C1A	15	1000000	131692393	131738886	128.337	0.000787	rs1834273	0.0003178
7	ZKSCAN1	42	1000000	99451154	99473339	212.99	0.00105	rs4729561	0.0002201
20	STAU1	118	1000000	47163282	47238311	563.973	0.001072	rs2075679	0.0003539
19	MUM1	74	1000000	1306009	1329427	257.158	0.001074	rs4807927	1.322e-06
19	PIAS4	53	100000	3958748	3989067	213.222	0.00131	rs1654584	0.0007233
2	LOC391356	63	1000000	24866639	24869755	286.35	0.001399	rs1003064	0.0001081
21	KCNE2	86	1000000	34658192	34665310	312.81	0.001426	rs2834448	0.0007877
15	MAPK6	45	100000	50098738	50145754	192.491	0.00145	rs6493534	0.002121
19	DAZAP1	65	1000000	1358583	1386682	239.54	0.001457	rs4807927	1.322e-06
12	DDX23	65	1000000	47509805	47532224	243.961	0.001552	rs2070615	0.0007366
3	TPRG1	302	100000	190372456	190523964	876.811	0.00167	rs4025723	0.0002842
8	GNRH1	138	1000000	25332690	25338473	755.787	0.001717	rs2659590	0.0005145
4	MAB21L2	51	100000	151722752	151725295	240.268	0.00175	rs10003085	0.0004975
20	ZNFX1	94	100000	47295845	47328163	501.666	0.00176	rs6067054	0.0002152
8	EXTL3	119	100000	28615071	28667121	445.299	0.00193	rs241149	0.0007642
8	OXR1	612	1000000	107351648	107834097	1808.5	0.00194	rs6469074	1.35e-05
11	PHLDB1	108	1000000	117982422	118033951	540.999	0.001949	rs552079	0.00167
17	CACNG1	82	1000000	62471167	62483373	291.055	0.001996	rs7212075	0.0001671
11	TSG101	98	100000	18458433	18505065	479.417	0.002	rs10832939	0.0002338
8	KCTD9	145	100000	25341280	25371837	873.448	0.00201	rs2659590	0.0005145
12	DDN	30	1000000	47675199	47679355	141.948	0.002039	rs1054442	0.0008504
12	LRIG3	140	1000000	57552203	57600529	589.268	0.002076	rs10877185	0.0008468
19	EEF2	45	100000	3927053	3936461	162.917	0.00213	rs1654584	0.0007233
19	GAMT	60	100000	1348087	1352552	219.563	0.00225	rs4807927	1.322e-06
12	PRKAG1	31	1000000	47682321	47698859	147.443	0.002267	rs1054442	0.0008504
10	ARMS2	139	100000	124204168	124206858	472.932	0.00227	rs10887149	0.001952
1	SNIP1	55	1000000	37774728	37792490	254.852	0.002294	rs3753372	0.002306
6	LYRM2	99	100000	90398663	90405195	409.385	0.00234	rs1179896	0.0008608
11	LDHAL6A	76	100000	18434006	18457723	292.142	0.00244	rs10832939	0.0002338
1	NPAL3	116	1000000	24614904	24671987	495.67	0.002448	rs196402	1.497e-05
1	KIF1B	168	100000	10193350	10364248	945.378	0.00249	rs1538557	0.000511
6	C6orf105	332	100000	11821894	11887052	1101.88	0.00252	rs9368818	0.0001544
20	DDX27	83	1000000	47269290	47294021	400.29	0.002529	rs2273146	0.0005957
21	SON	41	100000	33837219	33871682	188.6	0.00255	rs2834231	0.0001091
19	NDUFS7	60	100000	1334882	1346588	212.082	0.00259	rs4807927	1.322e-06
2	NCOA1	185	100000	24660849	24847074	710.324	0.00264	rs1003064	0.0001081
8	CDCA2	110	1000000	25372429	25421342	733.946	0.002659	rs2659590	0.0005145
6	ESR1	602	100000	152053323	152466101	1568.39	0.00268	rs3778082	0.0009862
1	SLAMF8	138	1000000	158063102	158073906	392.831	0.002817	rs13376408	0.0003705
9	RUSC2	87	100000	35480123	35551889	292.121	0.00282	rs12380382	0.0002055
15	TMEM62	35	100000	41213013	41264633	173.136	0.00286	rs530118	0.0006464
10	PLEKHA1	226	1000000	124124209	124181856	705.421	0.002861	rs10887149	0.001952
1	DNALI1	45	100000	37795106	37805045	209.83	0.00294	rs3753372	0.002306
11	TREH	87	100000	118034151	118055591	464.033	0.00298	rs552079	0.00167
20	CEBPB	49	1000000	48240782	48242619	231.693	0.002992	rs1544096	0.0006713
7	AZGP1	49	100000	99402285	99411623	245.266	0.00311	rs4729561	0.0002201
7	PVRIG	40	100000	99654806	99657047	251.442	0.00313	rs7794170	0.001917
11	UEVLD	126	100000	18509819	18566857	537.202	0.00316	rs10832939	0.0002338
6	ZNF165	136	100000	28154550	28165319	693.203	0.00321	rs1340004	0.00218
21	GART	56	100000	33798141	33836286	237.704	0.00339	rs2834228	5.825e-05
7	GAL3ST4	52	100000	99594800	99604309	278.353	0.00347	rs7794170	0.001917
6	ZSCAN16	112	100000	28200365	28205835	592.997	0.00352	rs1904841	0.0008592
11	STT3A	103	100000	124967948	124996490	425.223	0.00361	rs3731422	0.00178
3	NEK10	277	100000	27127397	27307988	1201.87	0.00362	rs1352941	0.000771
1	GPR161	83	100000	166320620	166372248	334.338	0.00365	rs1320993	0.0002317
11	CHEK1	163	100000	125000245	125051360	623.064	0.00366	rs6590154	0.00168
1	VSIG8	128	100000	158090729	158099071	433.798	0.00368	rs11265293	0.0002364
6	ZNF192	129	100000	28217694	28233215	666.657	0.00369	rs1904841	0.0008592
9	NR5A1	57	100000	126283335	126309520	204.103	0.00383	rs4838177	7.534e-05
12	TMEM16F	252	100000	43896169	44112399	969.457	0.0039	rs11182955	0.0003236
1	FBXO42	82	100000	16449145	16551535	431.713	0.00393	rs10489598	0.0003975
2	OSR1	87	100000	19414726	19421853	343.603	0.00398	rs6531165	0.001357
22	CRYBA4	130	100000	25347927	25356636	433.118	0.00399	rs1007476	0.003555
19	C19orf25	42	100000	1424199	1430228	145.379	0.00401	rs4807927	1.322e-06
2	CENPO	86	100000	24869836	24896288	319.07	0.00402	rs1003064	0.0001081
7	GATS	45	100000	99644496	99707549	254.568	0.00402	rs7794170	0.001917
12	MLL2	39	100000	47699024	47735374	197.679	0.00407	rs1054442	0.0008504
11	EI24	85	100000	124944507	124959785	345.948	0.00411	rs10082632	0.001954
8	MSR1	285	100000	16009757	16094671	836.691	0.00412	rs10094036	0.0003839
10	HTRA1	134	100000	124211030	124264414	423.755	0.00414	rs1045216	0.002762
20	CSE1L	114	1000000	47096244	47146893	518.073	0.004158	rs2075679	0.0003539
7	IGFBP3	105	100000	45918368	45927396	351.275	0.00422	rs788720	7.657e-05
11	NARS2	189	100000	77824890	77963367	1110.78	0.00422	rs6592792	0.002308
7	HOXA1	134	100000	27099138	27102150	422.527	0.00426	rs17471814	0.0002457
15	EPB42	45	100000	41276717	41300615	229.274	0.00428	rs530118	0.0006464
4	GRK4	121	100000	2935140	3012272	510.871	0.00432	rs2857851	0.0002998
4	LRBA	452	100000	151405045	152156329	1575.27	0.00433	rs4696636	2.541e-05
1	GNL2	56	100000	37805003	37834083	220.045	0.00441	rs3753372	0.002306
7	GPC2	49	100000	99605164	99612926	259.287	0.00448	rs7794170	0.001917
19	DAPK3	49	100000	3909451	3920826	142.52	0.00464	rs1654584	0.0007233
21	CRYZL1	48	100000	33883517	33936030	182.644	0.00468	rs2070389	0.0008982
12	RND1	62	100000	47537194	47545920	218.981	0.00472	rs2070615	0.0007366
14	C14orf169	42	100000	73027396	73029858	157.552	0.00479	rs2058091	0.0002145
12	AACS	119	100000	124115877	124193824	436.139	0.00479	rs12580291	0.001149
14	HEATR4	59	100000	73014944	73095404	200.671	0.00482	rs2058091	0.0002145
2	PLEKHB2	38	100000	131578889	131623895	231.089	0.00485	rs1834273	0.0003178
7	STAG3	52	100000	99613473	99649946	274.417	0.0049	rs7794170	0.001917
1	C1orf149	51	100000	37730762	37752951	181.556	0.00492	rs4653301	0.002448
21	HSPA13	139	100000	14665307	14677380	388.406	0.00493	rs2822623	0.000315
7	ZNF3	46	100000	99499588	99517307	179.051	0.00493	rs4729566	0.0006965
5	KCNMB1	213	100000	169737744	169749216	570.099	0.00511	rs6887474	0.0003375
8	DOCK5	298	100000	25098203	25326536	856.227	0.00514	rs2659590	0.0005145
1	C1orf141	115	100000	67330446	67366808	409.424	0.00519	rs983110	0.0004944
10	OPALIN	177	100000	98092964	98109082	671.748	0.00525	rs12766367	0.0002642
11	GAB2	224	100000	77603989	77806414	1231.83	0.00528	rs11237462	0.0005174
21	DONSON	27	100000	33872080	33882884	112.729	0.00539	rs2070389	0.0008982
1	SLC35D1	132	100000	67242439	67292316	476.009	0.00547	rs983110	0.0004944
11	SCGB1A1	102	100000	61943098	61947243	284.897	0.00552	rs3017106	0.003217
1	CLCA3	55	100000	86872546	86893647	243.417	0.00554	rs535037	0.001159
20	TMEM189	62	100000	48173714	48203667	259.921	0.00557	rs1544096	0.0006713
12	PLEKHA9	90	100000	43853113	43896056	391.93	0.00559	rs11182954	0.0005666
1	TEDDM1	91	100000	180633874	180636374	320.306	0.0056	rs1475332	0.001243
7	C7orf59	44	100000	99584465	99589769	194.115	0.00566	rs7794170	0.001917
7	ZSCAN21	46	100000	99485352	99500600	174.03	0.00569	rs4729566	0.0006965
3	LSAMP	609	100000	117011831	117647068	1454.31	0.0057	rs9809878	0.0007732
6	ALDH8A1	113	100000	135280220	135312937	469.391	0.00571	rs12663447	0.001517
8	MAFA	61	100000	144582657	144583719	173.595	0.00576	rs901759	0.0007073
3	IMPG2	139	100000	102427977	102522109	542.718	0.00576	rs1351833	0.001003
8	INTS9	156	100000	28681098	28803398	521.411	0.00577	rs241149	0.0007642
20	DBNDD2	84	100000	43468084	43472661	338.396	0.00579	rs2092109	0.002254
7	SND1	305	100000	127079437	127519895	1089.37	0.00582	rs17716738	0.0008867
1	NBPF10-2	31	100000	16762998	16791276	78.7099	0.00584	rs2151192	0.0004502
7	C7orf43	41	100000	99589978	99594238	182.728	0.00587	rs7794170	0.001917
7	LRRC17	68	100000	102340687	102372632	315.533	0.00592	rs6465878	0.002084
12	WNT1	39	100000	47658502	47662746	145.899	0.00598	rs1054442	0.0008504
16	CACNA1H	72	100000	1143241	1211773	171.764	0.00607	rs1054645	0.001157
1	NBPF1	33	100000	16762998	16812569	82.3533	0.00616	rs2151192	0.0004502
12	PMCH	46	100000	101114366	101115744	190.772	0.00617	rs4764868	0.002287
1	SLC35E2	10	100000	1653540	1667291	35.5537	0.00625	rs7528782	0.001073
6	HBS1L	184	100000	135323213	135417715	893.538	0.00628	rs12663447	0.001517
7	HOXA2	143	100000	27106497	27108919	434.787	0.00643	rs17471814	0.0002457
14	NUMB	208	100000	72811670	72995039	637.144	0.00649	rs2058091	0.0002145
1	CCDC19	159	100000	158108777	158136530	430.09	0.00652	rs11265293	0.0002364
19	COMP	28	100000	18754582	18763114	93.4009	0.00656	rs6510997	0.000866
7	UFSP1	52	100000	100324279	100325275	229.078	0.00657	rs2720392	0.001442
10	TLL2	275	100000	98114355	98263658	745.789	0.00669	rs12245169	0.001443
6	MUT	120	100000	49506949	49538990	500.868	0.00672	rs13193063	0.001183
15	TGM5	62	100000	41312666	41346347	275.869	0.00675	rs530118	0.0006464
17	HEXIM2	51	100000	40594046	40603189	125.706	0.00675	rs11657325	0.007952
11	USP35	118	100000	77577605	77603401	448.785	0.00689	rs2512527	0.001456
5	GRPEL2	82	100000	148705169	148714339	266.377	0.0069	rs882560	0.001066
6	ZNF193	115	100000	28301051	28309239	429.077	0.007	rs11965538	0.001301
10	DNTT	178	100000	98054074	98088311	668.82	0.00701	rs12766367	0.0002642
15	OR4F6	59	100000	100163445	100164384	235.27	0.00703	rs2203348	0.0002445
21	DNAJC28	60	100000	33782107	33785893	272.691	0.00704	rs2834228	5.825e-05
15	MAP1A	44	100000	41597097	41611110	208.065	0.00708	rs2255410	0.002838
9	ZBTB34	82	100000	128662764	128687977	296.657	0.00709	rs10819250	0.000335
1	NHLH2	111	100000	116180521	116185270	303.283	0.00713	rs12033106	0.0004313
15	PRTG	162	100000	53698892	53822469	461.972	0.00716	rs8036481	0.0006627
1	ADORA3	181	100000	111827492	111908120	429.454	0.00717	rs7516113	0.0002516
7	ARPC1B	48	100000	98810264	98830340	201.597	0.0072	rs10264303	0.0001697
20	PIGT	93	100000	43478137	43488298	306.585	0.0072	rs2092109	0.002254
14	PSMA3	41	100000	57781345	57808479	188.041	0.00723	rs2145600	0.0004253
6	MYB	119	100000	135544145	135582004	387.56	0.00725	rs1320960	0.0003423
9	ZNF483	94	100000	113327267	113379945	277.358	0.00734	rs7868884	0.0002232
7	ACHE	57	100000	100325550	100331477	231.01	0.00753	rs2720392	0.001442
16	TPSD1	46	100000	1246273	1248495	138.59	0.00756	rs1054645	0.001157
21	TMEM50B	81	100000	33743317	33774151	357.518	0.00761	rs2834228	5.825e-05
15	CCNDBP1	27	100000	41264831	41274687	128.602	0.00761	rs530118	0.0006464
15	OR4F15	65	100000	100175912	100176851	250.899	0.00771	rs2203348	0.0002445
20	ARFGEF2	190	100000	46971681	47086637	679.127	0.00779	rs2075679	0.0003539
1	FAM46C	166	100000	117950126	117972534	493.665	0.00781	rs2000227	8.967e-05
10	LRRC27	93	100000	133995693	134043412	322.814	0.00783	rs11591850	0.002028
20	FAM65C	114	100000	48636052	48686833	317.048	0.00785	rs2869999	0.002591
14	PRKD1	338	100000	29115437	29466650	984.843	0.00786	rs17114907	0.001002
14	PAPLN	140	100000	72773957	72811100	376.376	0.00788	rs12895907	0.001389
1	ENAH	197	100000	223741156	223907468	593.583	0.00791	rs10915831	0.0001673
7	ARS2	57	100000	100310636	100324221	233.67	0.00795	rs2720392	0.001442
10	ZWINT	89	100000	57787204	57791040	354.472	0.00798	rs7909011	0.000153
7	PDAP1	48	100000	98830524	98844228	205.374	0.00799	rs10264303	0.0001697
20	TMEM189-UBE2V1	88	100000	48131067	48203667	294.244	0.008	rs1544096	0.0006713
1	GLUL	120	100000	180618291	180627573	375.304	0.00804	rs1475332	0.001243
2	ABCG8	178	100000	43919606	43959109	473.872	0.00805	rs4077440	0.0001139
20	NCOA6	76	100000	32766238	32877094	355.494	0.0081	rs2424997	0.001361
1	UBE4B	77	100000	10015602	10163883	241.641	0.00811	rs4846197	0.0008214
3	TRIM42	96	100000	141879570	141902681	401.04	0.00817	rs837662	0.0002079
1	TAGLN2	137	100000	158154526	158161908	361.644	0.00818	rs11265293	0.0002364
8	RAD54B	170	100000	95453363	95556486	634.609	0.0082	rs17798184	0.002229
1	PGD	63	100000	10381671	10402788	235.025	0.00823	rs11121551	0.001019
14	ACOT1	30	100000	73073680	73080251	97.8482	0.00842	rs3813563	0.001114
2	YSK4	101	100000	135438742	135498718	322.062	0.00844	rs6743206	0.004559
15	TP53BP1	101	100000	41486698	41590028	458.015	0.00851	rs2255410	0.002838
17	ITGA2B	45	100000	39805075	39822399	168.599	0.00853	rs850714	0.003537
7	TRIP6	55	100000	100302885	100309012	232.392	0.00874	rs2720392	0.001442
15	TGM7	79	100000	41355770	41381745	341.414	0.00883	rs502157	0.0007586
6	CENPQ	90	100000	49539054	49568779	330.23	0.00887	rs13193063	0.001183
7	HOXA3	157	100000	27112333	27133164	446.549	0.00904	rs17471814	0.0002457
22	CRYBB1	137	100000	25325361	25343991	381.802	0.00905	rs1007476	0.003555
3	TMEM22	74	100000	138020550	138057424	371.921	0.00906	rs9819856	0.004972
16	CORO1A	9	100000	30102426	30107898	52.5266	0.00922	rs7201780	0.005475
2	ACVR1C	126	100000	158091524	158193645	314.902	0.00923	rs12694933	8.992e-05
7	MCM7	42	100000	99528339	99537363	138.462	0.00923	rs10281368	0.001312
15	FAM148A	130	100000	60146467	60150408	483.537	0.00929	rs11632441	0.003822
8	INDOL1	204	100000	39911630	39993067	534.403	0.00933	rs13277142	0.000609
4	NAP1L5	75	100000	89836089	89838003	251.167	0.00937	rs3844296	0.0005146
14	SSTR1	104	100000	37746954	37752019	266.639	0.00942	rs12887630	0.003002
14	ACTR10	43	100000	57736585	57772106	154.93	0.00954	rs2145600	0.0004253
1	APITD1	67	100000	10412745	10434797	232.578	0.00963	rs11121557	0.005143
13	SLITRK6	200	100000	85264922	85271484	797.453	0.00964	rs606807	0.0001912
11	FOXRED1	91	100000	125644264	125653237	277.423	0.00965	rs8177352	0.0009477
4	MND1	95	100000	154485250	154555693	273.432	0.00969	rs17029874	0.0007911
20	SYCP2	98	100000	57872012	57940604	409.358	0.00969	rs7272906	0.003985
12	CCDC91	416	100000	28301399	28594366	1665.33	0.0098	rs10843207	0.004329
5	PCYOX1L	98	100000	148717801	148729408	272.393	0.00981	rs882560	0.001066
20	TP53INP2	42	100000	32755808	32764898	190.543	0.00981	rs1018503	0.001592
12	NOC4L	67	100000	131194945	131202939	220.243	0.00987	rs12424637	0.003514
1	SFT2D2	87	100000	166461878	166478712	334.1	0.00988	rs2294253	4.236e-05
7	CD36	190	100000	80069439	80146529	635.531	0.0099	rs1722504	0.006499
11	KCTD21	121	100000	77559945	77577312	386.463	0.00995	rs2512527	0.001456
7	PTCD1	50	100000	98854681	98874355	205.687	0.00998	rs13438585	0.0001447
8	TNFRSF11B	211	100000	120004976	120033564	666.653	0.00998	rs3102724	0.0003772
7	BUD31	48	100000	98844536	98855175	196.293	0.01005	rs10264303	0.0001697
7	FBXL13	139	100000	102240543	102502524	543.538	0.01008	rs11983456	0.002057
5	DPYSL3	105	100000	146750563	146813453	326.414	0.01009	rs2288807	0.0007453
2	PAIP2B	152	100000	71263375	71307741	433.51	0.01011	rs741472	0.002151
6	MDN1	230	100000	90409951	90586163	701.431	0.01013	rs1179896	0.0008608
12	SELPLG	68	100000	107539808	107551799	184.931	0.01019	rs7136129	0.003264
20	WFDC10A	121	100000	43691798	43693245	422.836	0.01029	rs2425700	0.004953
11	SRPR	95	100000	125638043	125643960	288.247	0.01034	rs8177352	0.0009477
7	COPS6	43	100000	99524518	99527758	145.662	0.01039	rs10281368	0.001312
9	RALGPS1	291	100000	128716873	129025264	1043.29	0.01049	rs10819272	7.429e-05
19	ZNF208	109	100000	21940736	21985585	421.972	0.0105	rs1634467	0.005162
17	HEXIM1	63	100000	40580466	40585251	150.988	0.0105	rs11657325	0.007952
4	RPS3A	51	100000	152240203	152245254	253.325	0.01052	rs3736502	0.0004297
1	C1orf89	56	100000	16430781	16436033	213.771	0.01053	rs12119764	0.0009071
3	SENP7	189	100000	102525807	102714775	825.191	0.01055	rs2062319	0.004474
16	TPSG1	50	100000	1211652	1215255	129.192	0.01056	rs1054645	0.001157
14	ACOT2	31	100000	73105524	73112112	97.628	0.01056	rs4903128	0.0059
2	SSB	84	100000	170363634	170376821	270.693	0.01066	rs2114646	0.0004745
6	C6orf103	293	100000	146961828	147178290	731.193	0.01066	rs1327676	0.002422
5	ESM1	137	100000	54309899	54317167	352.818	0.0108	rs17527416	0.001434
20	C20orf10	93	100000	43435933	43440371	322.735	0.01082	rs2664543	0.004706
6	C6orf64	190	100000	39179817	39190843	504.736	0.01089	rs7751419	0.001937
15	C15orf48	47	100000	43510054	43512939	185.674	0.01091	rs1145076	0.001915
11	ACRV1	113	100000	125047438	125056152	352.562	0.01092	rs6590154	0.00168
6	HIST1H2BM	70	100000	27890800	27891246	236.385	0.01094	rs742047	0.004792
6	HIST1H2AL	67	100000	27941085	27941555	239.628	0.01095	rs188015	0.00676
12	ERBB3	36	100000	54760158	54783395	115.919	0.01101	rs11171747	0.0003566
5	IL17B	105	100000	148734022	148739031	283.371	0.01102	rs882560	0.001066
16	TPSB2	50	100000	1218336	1220186	131.629	0.01111	rs1054645	0.001157
3	MYRIP	537	100000	39826306	40276815	1327.67	0.01116	rs9821440	0.001252
16	BOLA2-2	8	100000	30111756	30113128	44.8111	0.01117	rs9924308	0.005615
13	B3GALTL	233	100000	30672111	30804411	750.595	0.01127	rs9545125	0.001428
15	TUBGCP4	80	100000	41450604	41485532	331.063	0.01128	rs2467738	0.003826
9	CBWD5	1	100000	69671823	69729991	6.33617	0.01131	rs10752555	0.01183
7	SEMA3E	438	100000	82831157	83116260	1090.61	0.01132	rs10230672	5.129e-05
16	BOLA2B-2	8	100000	30111756	30113128	44.8111	0.01133	rs9924308	0.005615
6	HIST1H2AI	73	100000	27883955	27884424	259.983	0.01134	rs742047	0.004792
6	HIST1H2BL	72	100000	27883235	27883688	259.932	0.01136	rs742047	0.004792
6	HIST1H3H	71	100000	27885820	27886293	247.03	0.01146	rs742047	0.004792
16	TMEM186	139	100000	8796821	8798991	346.483	0.0115	rs3743809	0.0004026
9	FOXD4L4-2	1	100000	69666442	69669551	6.33617	0.01152	rs10752555	0.01183
9	FOXD4L2-2	1	100000	69666442	69669551	6.33617	0.01156	rs10752555	0.01183
10	DNAJC1	111	100000	22085482	22332656	418.878	0.01162	rs10740997	0.001003
6	HIST1H2AJ	70	100000	27890058	27890497	231.706	0.01162	rs742047	0.004792
1	ZMYM6	56	100000	35224353	35270156	288.761	0.01164	rs12408202	0.005867
8	ELP3	221	100000	28006502	28104588	637.183	0.01167	rs1350801	0.00184
10	TSPAN15	211	100000	70881231	70937429	639.721	0.01177	rs1227962	0.001097
10	BMPR1A	196	100000	88506375	88674925	557.841	0.01178	rs4933413	0.0003024
7	TBRG4	126	100000	45106223	45117842	369.869	0.01182	rs10224439	0.001821
12	RHEBL1	35	100000	47744734	47750042	152.619	0.01183	rs10875912	0.003434
2	ACTR3	162	100000	114364006	114432637	550.071	0.01191	rs10167298	0.003281
14	YY1	48	100000	99774854	99814557	159.523	0.01191	rs12890225	0.005841
6	HIST1H4L	68	100000	27948904	27949268	231.035	0.01191	rs188015	0.00676
1	CLCA4	74	100000	86785346	86819020	214.771	0.01195	rs17129354	0.000924
21	IFNGR2	91	100000	33697071	33731698	317.163	0.01198	rs2834228	5.825e-05
6	HIST1H1B	68	100000	27942548	27943338	239.781	0.01198	rs188015	0.00676
17	GPATCH8	66	100000	39828175	39936328	266.307	0.012	rs9891016	0.004354
20	PPP1R3D	59	100000	57945281	57948747	233.305	0.01202	rs6027173	0.006658
19	FCHO1	104	100000	17723335	17760365	272.171	0.01202	rs2287860	0.006709
12	RPL41	35	100000	54796640	54797883	113.912	0.01205	rs11171747	0.0003566
9	OR1L1	78	100000	124463665	124464748	199.819	0.01206	rs7859683	0.0007253
9	CBWD3-1	1	100000	69671819	69729997	6.33617	0.01207	rs10752555	0.01183
1	CACYBP	48	100000	173235193	173247786	143.125	0.01209	rs6425310	0.003526
13	SPATA13	333	100000	23632886	23776048	707.627	0.01211	rs2793490	0.0001743
17	SLC25A39	40	100000	39752521	39757658	131.959	0.01212	rs2879165	0.000903
9	MED27	235	100000	133725319	133945074	669.023	0.01216	rs7029165	0.00179
6	ZKSCAN4	118	100000	28320468	28327981	385.488	0.01219	rs11965538	0.001301
6	HIST1H3I	67	100000	27947601	27948078	228.318	0.01227	rs188015	0.00676
22	RTN4R	98	100000	18608937	18635816	209.327	0.01233	rs12168751	0.0005396
6	HIST1H3J	78	100000	27966071	27966549	235.509	0.01235	rs188015	0.00676
12	ZC3H10	37	100000	54798296	54802545	121.286	0.01238	rs11171747	0.0003566
4	ODAM	112	100000	71096832	71104882	305.896	0.01241	rs1514399	0.0002843
8	ZNF623	52	100000	144789515	144807043	170.401	0.01246	rs2045084	0.0006289
14	DIO2	79	100000	79733621	79748278	318.303	0.01247	rs225010	0.01024
18	C18orf25	116	100000	42007985	42100953	432.022	0.01254	rs7242375	0.005157
3	MSL2L1	41	100000	137350449	137397378	142.682	0.01255	rs6805316	0.004547
12	PA2G4	36	100000	54784369	54793961	116.172	0.0126	rs11171747	0.0003566
1	NADK	22	100000	1672530	1699769	62.7646	0.0127	rs7528782	0.001073
6	SF3B5	98	100000	144457710	144458447	260.841	0.01272	rs6570602	0.0005845
2	SOS1	181	100000	39062193	39201108	730.054	0.01286	rs2599074	0.005589
3	SLC4A7	170	100000	27389217	27473249	492.91	0.01292	rs11709103	0.0004345
14	ARID4A	45	100000	57834974	57910204	181.663	0.013	rs2145600	0.0004253
20	GGT7	50	100000	32896183	32924322	236.284	0.013	rs2424997	0.001361
1	IGSF9	142	100000	158163454	158182010	319.769	0.01305	rs11265293	0.0002364
8	PPP3CC	138	100000	22354540	22454582	530.208	0.01311	rs2469776	0.004534
16	SULT1A3-2	7	100000	30113243	30123151	37.1412	0.01312	rs12443762	0.01026
20	SYS1	100	100000	43425114	43431263	309.875	0.01315	rs2664543	0.004706
15	SERINC4	44	100000	41874456	41879547	178.518	0.01317	rs17580062	0.0009653
12	C12orf48	75	100000	101038085	101115428	269.189	0.01317	rs4764868	0.002287
7	CPSF4	39	100000	98874498	98892932	158.283	0.01323	rs13438585	0.0001447
1	ANKRD13C	78	100000	70497272	70593005	255.005	0.01323	rs269276	0.0004923
21	CRYAA	76	100000	43462209	43465982	196.078	0.01329	rs4920051	0.002613
16	GIYD2-2	7	100000	30112717	30116383	37.1412	0.01336	rs12443762	0.01026
16	GIYD1-2	7	100000	30112717	30116383	37.1412	0.01338	rs12443762	0.01026
15	HYPK	44	100000	41879912	41882061	178.518	0.01339	rs17580062	0.0009653
2	METTL5	78	100000	170376513	170389599	250.572	0.0134	rs2114646	0.0004745
19	TMIGD2	54	100000	4243228	4253428	142.817	0.01342	rs11671900	0.01128
16	SULT1A4-2	7	100000	30113243	30123121	37.1412	0.01345	rs12443762	0.01026
8	TCEA1	58	100000	55041668	55097561	211.934	0.01347	rs6473902	0.007974
8	LONRF1	118	100000	12623776	12657363	338.896	0.01348	rs7463601	0.001263
6	OR2B2	72	100000	27987002	27988076	202.823	0.01348	rs188015	0.00676
3	DNAJC19	49	100000	182184197	182190224	175.156	0.01349	rs13073459	0.01105
3	XIRP1	94	100000	39199710	39209081	245.365	0.01355	rs4676482	0.0007828
15	SERF2	46	100000	41871768	41875579	185.69	0.01357	rs17580062	0.0009653
20	C20orf19	130	100000	21054645	21175258	544.817	0.01367	rs2144782	0.004082
15	UBR1	75	100000	41022389	41185578	295.79	0.01369	rs7166467	0.0006841
7	C7orf54	53	100000	127424797	127427366	167.45	0.01372	rs17733783	0.002233
6	HIST1H2AM	76	100000	27968455	27968942	228.962	0.01375	rs188015	0.00676
6	HIST1H2BO	75	100000	27969181	27969648	223.454	0.01378	rs188015	0.00676
19	C19orf23	42	100000	1218469	1221259	101.763	0.0138	rs8110307	0.005787
14	PSEN1	139	100000	72672931	72756862	373.51	0.01388	rs10151436	0.005217
11	DDX6	84	100000	118123682	118167182	272.166	0.01391	rs552079	0.00167
4	MUC7	111	100000	71372524	71383303	349.218	0.01396	rs6826961	0.006706
12	TCHP	57	100000	108822705	108840251	178.274	0.01406	rs3782893	0.004506
1	TSHB	125	100000	115373937	115378464	393.438	0.01417	rs11102859	0.006348
19	ZNF433	57	100000	11986531	12007525	199.631	0.01419	rs279151	0.001513
15	MFAP1	54	100000	41884024	41904243	217.917	0.01421	rs17580062	0.0009653
16	TPSAB1	54	100000	1230678	1232556	134.811	0.01429	rs1054645	0.001157
15	ELL3	45	100000	41852089	41856794	186.687	0.01431	rs17580062	0.0009653
17	OR1E1	78	100000	3247509	3248454	230.842	0.01432	rs227800	0.0025
9	ANGPTL2	109	100000	128889448	128924865	414.719	0.01433	rs10819270	0.001429
1	ZSCAN20	147	100000	33710818	33734582	428.492	0.01438	rs7548195	0.0007683
15	HISPPD2A	53	100000	41612951	41664383	208.884	0.01448	rs2255410	0.002838
17	EIF4A3	99	100000	75723611	75735533	284.564	0.01449	rs2044103	0.001888
17	OR3A3	89	100000	3270611	3271577	251.903	0.01452	rs227800	0.0025
2	SLC4A3	66	100000	220200535	220214946	153.818	0.01464	rs4674417	1.037e-05
4	DC2	99	100000	109791189	109808429	427.126	0.01472	rs2851374	0.009778
4	C4orf22	458	100000	81475897	82103926	1192.25	0.01474	rs1039054	0.0004852
2	LOC150786	45	100000	131834534	131838201	176.756	0.01479	rs6760177	3.564e-05
7	SLC12A9	61	100000	100288293	100302570	222.384	0.01485	rs2720392	0.001442
10	BICC1	320	100000	59942909	60258851	843.27	0.01491	rs4245599	0.004508
7	AP4M1	45	100000	99537065	99542739	135.201	0.01495	rs10281368	0.001312
16	KIFC3	130	100000	56349629	56393940	292.957	0.01497	rs247041	0.0001814
1	CCDC24	68	100000	44229866	44234785	191.878	0.01512	rs12410334	0.004165
15	ALDH1A3	105	100000	99237531	99274353	212.887	0.0152	rs4072820	0.003886
17	GAA	84	100000	75689949	75708274	236.872	0.0152	rs4889954	0.01198
18	SERPINB12	130	100000	59374372	59385224	493.812	0.01525	rs6567379	0.01234
15	PDIA3	49	100000	41825881	41852096	197.76	0.01529	rs17580062	0.0009653
5	SLC45A2	162	100000	33980477	34020537	393.926	0.01531	rs13171449	0.0004153
15	VPS13C	344	100000	59931881	60139939	1074.65	0.01531	rs11632441	0.003822
15	ZSCAN29	64	100000	41437661	41449550	244.54	0.01542	rs2412781	0.005987
19	ZBTB7A	55	100000	3996215	4017816	154.132	0.01555	rs2289865	0.0009823
15	GATM	80	100000	43440613	43458272	364.174	0.01557	rs1145076	0.001915
9	RAD23B	183	100000	109085364	109134291	481.36	0.01559	rs2680218	0.002247
1	FGR	42	100000	27811387	27834314	100.136	0.01559	rs11247652	0.007275
7	HOXA4	138	100000	27134650	27136924	357.733	0.01563	rs17471814	0.0002457
19	CIRBP	42	100000	1220266	1224171	98.7025	0.01563	rs8110307	0.005787
19	C19orf24	41	100000	1226519	1230243	97.4668	0.01565	rs8110307	0.005787
12	IGF1	164	100000	101313774	101398508	423.778	0.0157	rs7136446	4.872e-05
15	SPATA5L1	70	100000	43481877	43500905	284.272	0.01572	rs1145076	0.001915
12	TMEM5	66	100000	62459903	62489154	178.828	0.01574	rs11175189	0.003327
6	HIST1H2AK	69	100000	27913636	27914096	234.067	0.01591	rs200974	0.008663
17	RUNDC3A	46	100000	39741489	39750764	131.811	0.01592	rs2879165	0.000903
9	PTGR1	93	100000	113365072	113401532	227.548	0.01602	rs10817190	0.002473
6	C6orf191	188	100000	130194081	130224109	503.669	0.01603	rs17755837	0.002743
15	LCMT2	66	100000	41407265	41410183	252.766	0.01603	rs2412781	0.005987
6	HIST1H2BN	68	100000	27914418	27914867	232.892	0.01605	rs200974	0.008663
11	GDPD4	151	100000	76605250	76676111	429.333	0.01607	rs12360681	0.0003722
2	ABCG5	190	100000	43893114	43919462	488.475	0.01612	rs4077440	0.0001139
19	SHD	55	100000	4230658	4241720	149.899	0.01619	rs11671900	0.01128
5	RASGEF1C	156	100000	179460400	179568736	349.878	0.01624	rs1562083	0.0005983
11	COPB1	88	100000	14435627	14477974	324.558	0.01627	rs11023253	0.004086
6	HIST1H4J	72	100000	27899881	27900237	229.234	0.01628	rs10484401	0.004949
1	C1orf144	60	100000	16566169	16597227	202.434	0.0164	rs11260731	0.0007315
17	NAGS	51	100000	39437557	39441962	142.002	0.0165	rs231461	0.007876
19	ZNF471	140	100000	61711023	61732081	360.781	0.01656	rs2058132	0.004696
10	PITRM1	260	100000	3169919	3205003	657.913	0.01667	rs7898695	0.0001641
6	TINAG	237	100000	54281161	54362872	607.584	0.01668	rs9395937	0.002496
8	LY6H	72	100000	144310705	144313116	180.964	0.01672	rs12548918	0.001193
3	UBE2E2	482	100000	23219811	23607074	1424.81	0.01675	rs7610906	0.0002607
16	PMM2	186	100000	8799170	8850695	439.407	0.01681	rs3743809	0.0004026
1	PIK3CD	61	100000	9634376	9711759	152.749	0.01695	rs11589267	0.00343
1	CLSTN1	66	100000	9711665	9807137	200.635	0.01698	rs11589267	0.00343
11	PAX6	64	100000	31762915	31796085	169.793	0.01709	rs2177482	0.0004332
1	ZMYM1	24	100000	35317558	35354042	94.1911	0.0171	rs11263960	0.00718
10	ITIH5	249	100000	7641640	7748940	512.496	0.01727	rs17142759	0.001601
8	DPYS	192	100000	105460827	105548453	462.456	0.01737	rs2853154	0.003671
12	DDX51	49	100000	131187092	131194833	164.756	0.01738	rs6598199	0.004374
1	RSPO1	70	100000	37849537	37873078	161.809	0.01739	rs3753372	0.002306
11	TIRAP	97	100000	125658191	125670038	262.411	0.01742	rs8177352	0.0009477
12	FAM62A	38	100000	54808320	54824721	120.223	0.01745	rs11171747	0.0003566
15	ADAL	68	100000	41410216	41428902	256.437	0.01748	rs2412781	0.005987
14	ACOT4	41	100000	73128162	73132223	117.534	0.01751	rs4903128	0.0059
9	OR1L3	63	100000	124477229	124478204	156.416	0.01757	rs7859683	0.0007253
12	FBXO21	129	100000	116065967	116112683	369.894	0.0176	rs4766834	0.002044
14	PPP1R13B	122	100000	103269840	103383680	435.421	0.01762	rs17101891	0.004637
20	UBE2V1	74	100000	48131067	48165901	213.125	0.0177	rs6020311	0.0006713
15	WDR76	60	100000	41906499	41946502	213.913	0.01774	rs17580062	0.0009653
7	SKAP2	335	100000	26673212	26870866	1158.02	0.01779	rs213527	0.001255
4	NOL14	80	100000	2909461	2934916	287.084	0.0178	rs1024323	0.002368
20	C20orf177	68	100000	57948950	57955956	229.636	0.0178	rs6027175	0.006658
4	HERC3	165	100000	89732669	89848709	470.157	0.01781	rs3844296	0.0005146
3	FXR1	82	100000	182113145	182177647	271.784	0.01783	rs13073459	0.01105
6	RWDD2A	56	100000	83959750	83962975	170.953	0.01789	rs9444043	0.001225
17	ACBD4	78	100000	40568579	40577324	182.06	0.01798	rs11657325	0.007952
20	WFDC11	110	100000	43710615	43732292	339.75	0.01803	rs2281210	0.005818
8	DDEF1	410	100000	131133534	131483399	1082.2	0.01805	rs6470801	7.673e-05
12	NELL2	395	100000	43188331	43556405	840.458	0.01817	rs12827088	0.000281
8	RNF170	22	100000	42829547	42870939	63.1314	0.01824	rs2916315	0.00784
7	SNX13	230	100000	17798180	17946656	768.611	0.01836	rs2723521	0.003277
4	RPL34	72	100000	109761170	109771088	275.68	0.01843	rs2851374	0.009778
5	UTP15	117	100000	72897353	72913550	355.743	0.01846	rs343114	0.001168
20	WFDC9	171	100000	43669991	43693321	586.962	0.01846	rs2425700	0.004953
19	CCDC94	63	100000	4198110	4220085	161.587	0.01847	rs11671900	0.01128
1	HHLA3	60	100000	70593080	70606293	201.699	0.01857	rs12140479	0.001173
19	KLK14	111	100000	56272965	56279314	224.533	0.01858	rs12982823	0.0009035
2	PSCDBP	93	100000	157979376	158008850	250.285	0.01865	rs12614722	0.0002385
9	OR2K2	92	100000	113129583	113130534	215.36	0.01867	rs4978438	0.004756
1	SEMA4A	60	100000	154390011	154414159	157.033	0.01873	rs2495270	0.0001653
8	THAP1	19	100000	42810973	42817631	48.7058	0.01875	rs2916315	0.00784
8	FAM83H	33	100000	144878090	144887902	105.889	0.01875	rs6420190	0.008308
15	LYSMD2	114	100000	49802552	49817608	354.117	0.01875	rs1902430	0.008418
11	C11orf10	62	100000	61313177	61316661	190.985	0.01878	rs174545	0.006928
1	B4GALT2	66	100000	44217452	44229427	192.76	0.01881	rs12410334	0.004165
5	FTMT	83	100000	121215548	121216422	247.236	0.01886	rs13155853	0.002773
1	CD1E	75	100000	156590163	156593967	203.532	0.01887	rs3181082	0.003198
9	ZBTB43	46	100000	128607181	128637318	123.611	0.01896	rs10819244	0.0005782
11	FEN1	64	100000	61316725	61321286	197.321	0.01896	rs174545	0.006928
1	CHI3L2	209	100000	111571803	111587585	481.787	0.01899	rs2477581	0.001533
19	MZF1	27	100000	63765095	63776754	81.8702	0.019	rs4801609	0.004831
19	SIN3B	70	100000	16801217	16852164	174.283	0.01902	rs2608743	0.001236
3	GOLGB1	138	100000	122864737	122951292	401.817	0.01905	rs9849087	0.0002976
15	LRRK1	267	100000	99276982	99427840	553.82	0.01909	rs4072820	0.003886
15	STARD5	97	100000	79392061	79403579	252.668	0.01909	rs11073003	0.007698
19	EFNA2	46	100000	1237167	1250944	102.146	0.01913	rs8110307	0.005787
6	HIST1H4K	64	100000	27906930	27907284	203.966	0.01917	rs2092075	0.0108
12	WNT10B	38	100000	47645389	47651810	124.624	0.01921	rs1054442	0.0008504
5	POLS	170	100000	6767717	6810161	431.685	0.01921	rs11956948	0.001111
19	CHMP2A	28	100000	63754744	63758298	83.7374	0.01921	rs4801609	0.004831
1	CORT	53	100000	10432557	10434546	171.327	0.01922	rs11121566	0.005241
1	LBR	119	100000	223655826	223683142	317.27	0.01923	rs10915831	0.0001673
5	RXFP3	103	100000	33972247	33974099	256.921	0.01928	rs13171449	0.0004153
5	C5orf38	163	100000	2805261	2808511	413.479	0.01928	rs11953158	0.004383
20	PARD6B	85	100000	48781487	48803685	230.977	0.01939	rs4811095	0.002262
1	BRDT	88	100000	92187515	92252573	272.32	0.01943	rs10875081	0.005177
14	PRKCH	416	100000	60858267	61087451	809.95	0.01952	rs17098356	6.371e-06
10	SLK	158	100000	105717459	105777332	538.664	0.01953	rs2487998	0.006647
8	ZNF707	37	100000	144838609	144849543	109.458	0.01959	rs7835377	0.004185
19	EBI3	60	100000	4180539	4188524	155.613	0.01959	rs11671900	0.01128
7	C7orf36	89	100000	39572533	39578996	234.216	0.01971	rs11767632	0.01063
1	CHIA	235	100000	111635006	111664708	522.657	0.01988	rs2477581	0.001533
12	LTA4H	180	100000	94918741	94953496	403.59	0.01992	rs763874	0.00186
19	UBE2M	28	100000	63758890	63762155	83.7374	0.01992	rs4801609	0.004831
12	P11	104	100000	46389794	46405617	274.017	0.01994	rs1237173	0.000424
8	EBAG9	129	100000	110621104	110646567	424.498	0.01994	rs2703377	0.002848
8	PKHD1L1	270	100000	110443881	110612676	928.521	0.01996	rs2703377	0.002848
18	PTPRM	933	100000	7557313	8396859	1737.13	0.02001	rs679561	2.439e-05
16	LOC440348	28	100000	72969372	72983513	79.7719	0.02003	rs11641117	0.00449
13	CYSLTR2	115	100000	48178951	48181499	301.99	0.02012	rs1323545	0.003063
7	SCIN	238	100000	12576727	12659753	555.165	0.02013	rs2108554	0.0009956
7	HBP1	105	100000	106596695	106630210	372.978	0.02021	rs7981	0.005127
7	ATP5J2	32	100000	98893719	98901744	117.527	0.02026	rs13438585	0.0001447
11	DCDC1	103	100000	31240746	31347897	357.597	0.0203	rs4244477	0.00283
2	TSSC1	309	100000	3171749	3360605	821.593	0.02042	rs12467123	0.002662
4	TRIM2	145	100000	154293719	154479924	322.44	0.02047	rs17029874	0.0007911
3	C3orf23	102	100000	44354614	44425944	309.851	0.02053	rs11707182	0.007056
5	CCDC99	85	100000	168943215	168964359	310.986	0.02058	rs29811	0.00209
18	SERPINB13	91	100000	59405579	59417413	365.65	0.02059	rs6567379	0.01234
17	CCDC40	100	100000	75625029	75689007	239.134	0.0206	rs4889954	0.01198
19	TRIM28	31	100000	63747647	63753894	91.4993	0.02076	rs4801609	0.004831
9	C9orf46	206	100000	5347970	5427860	485.435	0.02082	rs11794997	0.0007708
20	TFAP2C	70	100000	54637764	54647745	164.147	0.02083	rs13433358	0.0007545
17	OR1E2	102	100000	3282913	3283885	275.377	0.0209	rs227800	0.0025
6	NKAPL	105	100000	28335076	28336715	296.231	0.02094	rs11965538	0.001301
12	RPAP3	126	100000	46343340	46386041	361.651	0.02106	rs1237173	0.000424
19	GPR108	105	100000	6680924	6688633	221.309	0.02117	rs2230205	0.002733
19	ZNF763	52	100000	11936868	11952198	187.354	0.02119	rs279151	0.001513
7	RALA	106	100000	39629686	39714242	323.377	0.02126	rs10231409	0.006086
19	LOC729747	37	100000	12015619	12028127	114.455	0.02135	rs10401283	0.002416
6	PHACTR1	702	100000	12825818	13395507	1507.11	0.02141	rs558134	0.00463
11	BDNF	112	100000	27633017	27699872	290.668	0.02148	rs879048	0.003505
12	GLTP	63	100000	108773130	108802676	155.981	0.02148	rs3782893	0.004506
3	EIF1B	68	100000	40326176	40328919	280.164	0.02149	rs9821440	0.001252
11	FADS1	78	100000	61323676	61340886	228.329	0.02154	rs174545	0.006928
15	TMOD2	142	100000	49831101	49889635	527.578	0.02154	rs1902430	0.008418
11	ARCN1	62	100000	117948320	117978855	195.327	0.02159	rs601318	0.005791
5	JAKMIP2	257	100000	146950898	147142445	633.159	0.0216	rs17107260	0.001212
19	ZNF653	43	100000	11455245	11477654	130.153	0.02172	rs2052474	0.002618
2	NAGK	111	100000	71148915	71159279	274.602	0.02187	rs1974735	0.002018
19	ZFP28	139	100000	61742128	61759982	360.591	0.02194	rs2058132	0.004696
12	RAB21	88	100000	70434924	70467417	267.565	0.02202	rs2117757	0.0003726
12	GALNT9	80	100000	131246869	131415978	243.233	0.02208	rs11246991	0.002789
7	TAF6	48	100000	99542628	99554915	138.274	0.02209	rs10281368	0.001312
7	TWISTNB	112	100000	19701609	19715185	321.295	0.02211	rs2285925	0.001108
8	CHRNB3	86	100000	42671718	42711366	277.161	0.02214	rs13261190	0.0003284
11	AHNAK	156	100000	61957591	62070908	324.424	0.02214	rs677800	0.001306
2	RAB3GAP1	116	100000	135526322	135644016	378.822	0.02215	rs4640444	0.008503
5	CHD1	98	100000	98218807	98290138	328.065	0.02221	rs327806	0.008123
8	MAPK15	32	100000	144870494	144876621	95.9533	0.02222	rs6420190	0.008308
19	NLRP12	91	100000	58988666	59019460	187.571	0.02227	rs3848580	0.003565
19	ECSIT	47	100000	11477743	11500930	132.733	0.0223	rs2052474	0.002618
3	OR5H6	167	100000	99465818	99466796	524.435	0.02248	rs7609946	0.007171
17	TMEM101	51	100000	39444081	39447871	134.365	0.02248	rs9890045	0.007876
7	CUX1	361	100000	101246011	101713970	815.471	0.02255	rs10226289	0.002388
5	IRX2	171	100000	2799879	2804769	417.608	0.02258	rs11953158	0.004383
7	POT1	173	100000	124249675	124357273	699.806	0.02259	rs7784168	0.001887
19	CNN1	46	100000	11510578	11522138	117.503	0.02259	rs2052474	0.002618
12	SLC2A3	59	100000	7963093	7980138	140.859	0.02262	rs10846098	0.002676
8	TIGD5	62	100000	144751363	144753627	172.926	0.02263	rs2045084	0.0006289
22	TBC1D22A	700	100000	45537212	45948388	1347.9	0.0227	rs974227	0.002199
8	TSTA3	60	100000	144765932	144770039	170.482	0.02278	rs2045084	0.0006289
13	TNFSF13B	138	100000	107719977	107757366	298.671	0.02278	rs1224169	0.004692
5	STK32A	275	100000	146594771	146743961	605.878	0.02286	rs2288807	0.0007453
12	HAL	165	100000	94891272	94914202	388.151	0.02291	rs763874	0.00186
4	SMARCAD1	119	100000	95347781	95431466	420.023	0.02293	rs11730135	0.0006066
2	RAB6C	39	100000	130453704	130456781	132.809	0.02293	rs6709481	0.007899
1	OR6K6	149	100000	156991229	156992261	366.272	0.02294	rs16830524	0.00103
13	USP12	169	100000	26540435	26644029	403.314	0.02307	rs472339	0.0002592
12	SLC41A2	179	100000	103722492	103846563	531.905	0.02316	rs2731031	0.002325
7	C7orf11	48	100000	40138866	40140783	151.113	0.02319	rs2077124	0.001862
7	COG5	267	100000	106630226	106991721	878.862	0.0232	rs12667958	0.00177
2	PAPOLG	89	100000	60836886	60879602	246.766	0.02326	rs13019838	0.005779
10	MMRN2	76	100000	88685575	88707352	174.169	0.02329	rs10788533	0.002482
7	IGFBP1	80	100000	45894483	45899792	183.807	0.02335	rs2453849	0.001657
8	PYCRL	62	100000	144757531	144762887	173.715	0.0234	rs2045084	0.0006289
9	DBC1	332	100000	120968728	121171560	749.001	0.0234	rs1324621	0.0007187
11	ASRGL1	137	100000	61861349	61917463	372.825	0.02345	rs3017106	0.003217
6	RSPH3	152	100000	159318253	159341186	502.043	0.02347	rs12192618	0.004046
1	MRPS14	54	100000	173249750	173259184	137.282	0.02348	rs6425310	0.003526
2	RGPD2-1	2	100000	87056847	87093372	9.13453	0.02355	rs10203656	0.009605
19	EMR1	160	100000	6838581	6891464	377.355	0.02356	rs4635445	0.0003266
1	CFH	126	100000	194887630	194983257	318.737	0.02359	rs10737680	0.002928
1	FCRL6	124	100000	158038796	158052671	245.679	0.02367	rs7532396	0.00258
20	FOXA2	100	100000	22509822	22514102	361.282	0.02367	rs1203916	0.01087
2	MCEE	130	100000	71190313	71210902	320.294	0.02368	rs3815614	0.002071
7	AHCYL2	155	100000	128652099	128857288	413.078	0.02375	rs2718096	0.006131
19	B3GNT3	96	100000	17766918	17785385	197.006	0.02375	rs12151113	0.007488
7	FBXL18	79	100000	5481953	5519925	196.576	0.02376	rs6964614	0.0002028
17	PLCD3	89	100000	40544533	40565417	204.08	0.02378	rs11657325	0.007952
6	ZNF187	111	100000	28342766	28353959	313.516	0.02379	rs11965538	0.001301
15	TMC3	95	100000	79411814	79453473	232.71	0.02384	rs11073003	0.007698
14	RBM25	91	100000	72595020	72657745	229.499	0.0239	rs10151436	0.005217
19	EMR4P	141	100000	6903510	6941857	344.951	0.02392	rs4635445	0.0003266
11	DCPS	121	100000	125678856	125720854	283.63	0.02398	rs8177352	0.0009477
11	FAM118B	184	100000	125586828	125637751	448.67	0.02402	rs8177352	0.0009477
11	TTC12	193	100000	112690460	112742324	474.868	0.02403	rs4938012	0.002621
9	LHX6	112	100000	124004678	124030840	251.986	0.02417	rs989798	0.0001553
1	ROR1	553	100000	64012277	64417295	1132.86	0.02432	rs10493355	0.0001815
1	CNIH3	289	100000	222870801	222994872	721.427	0.02434	rs2012466	0.0003353
19	MUC16	258	100000	8820519	8953018	582.501	0.02436	rs11669700	0.0005074
6	CDC40	88	100000	110608316	110660115	269.032	0.02443	rs12662099	0.003737
18	DTNA	497	100000	30327251	30725806	1374.66	0.02444	rs7234562	0.00244
4	PCDH10	151	100000	134289919	134332182	417.129	0.02447	rs17020408	0.01517
3	HCLS1	122	100000	122832935	122862481	288.423	0.02448	rs9968051	0.000352
15	BCL2L10	70	100000	50189113	50192264	199.699	0.0245	rs6493534	0.002121
13	ALG5	94	100000	36421966	36471477	270.377	0.02451	rs4943435	0.005628
4	SH3D19	130	100000	152260882	152367110	429.674	0.02472	rs17633648	0.0002708
20	ACSS2	72	100000	32926405	32979423	250.09	0.02478	rs2076668	0.01529
1	GPR52	49	100000	172683834	172685306	195.123	0.02479	rs10489261	0.002887
8	HOOK3	42	100000	42871189	42994084	118.756	0.02483	rs10106661	0.007735
7	TRIM4	77	100000	99325971	99355090	246.449	0.02493	rs1981549	0.007454
6	TBPL1	111	100000	134315993	134350322	255.334	0.02493	rs183473	0.007602
7	KBTBD2	68	100000	32874308	32897894	201.329	0.02494	rs10262714	0.000177
22	PNPLA5	150	100000	42606890	42619190	341.342	0.02495	rs4823164	0.0006704
20	BCAS1	405	100000	51993485	52120711	848.904	0.02499	rs459376	6.102e-05
6	WASF1	91	100000	110527714	110607900	276.121	0.025	rs9374149	0.001135
7	LOC255374	43	100000	99562255	99564057	122.274	0.02504	rs2070215	0.00265
22	PISD	69	100000	30344478	30356810	200.672	0.02506	rs16989337	0.003118
3	ZBED2	47	100000	112794436	112796856	104.835	0.02511	rs16858327	0.007003
12	GIT2	69	100000	108851991	108918483	195.402	0.02524	rs2287174	0.005544
1	OR6N1	155	100000	157002157	157003096	363.245	0.02525	rs16830524	0.00103
10	CSTF2T	78	100000	53125251	53129361	209.404	0.02525	rs10762272	0.003899
20	KCNG1	87	100000	49053599	49073082	182.505	0.0253	rs4811103	1.754e-05
1	ATP6V0B	62	100000	44213188	44216559	182.202	0.02534	rs12410334	0.004165
7	CCM2	179	100000	45006311	45082594	499.766	0.02542	rs7810512	0.004026
1	SYCP1	157	100000	115198977	115339513	474.638	0.0255	rs11102859	0.006348
2	IL1R2	203	100000	101974737	102011316	530.163	0.02553	rs11679611	0.0008058
1	SH3GLB1	60	100000	86942844	86986455	166.378	0.02559	rs569317	0.001179
2	C2orf27	43	100000	132196533	132241447	130.874	0.02566	rs6733209	0.0006261
7	FKBP6	34	100000	72380235	72410577	133.88	0.02572	rs7797344	0.01872
19	SH2D3A	115	100000	6703172	6718480	261.212	0.02576	rs8103611	0.0004225
5	KCNIP1	749	100000	169713458	170096214	1334.39	0.02597	rs6887474	0.0003375
7	ARPC1A	71	100000	98761445	98801821	207.851	0.02615	rs10085823	0.0002288
9	GADD45G	143	100000	91409747	91411289	371.561	0.02617	rs1329733	0.002343
19	NCLN	87	100000	3136874	3160573	214.903	0.02619	rs2873040	0.007859
3	RG9MTD1	66	100000	102763401	102767779	198.178	0.0262	rs16844076	0.004357
10	MXI1	123	100000	111957352	112037113	299.501	0.02621	rs17742495	0.0004356
1	SFRS11	47	100000	70443952	70490272	125.637	0.02626	rs269276	0.0004923
6	GLP1R	212	100000	39124534	39163498	457.996	0.02632	rs2273094	0.00203
5	ANKRA2	129	100000	72883918	72897254	335.243	0.02635	rs343114	0.001168
11	BARX2	171	100000	128751090	128827384	360.8	0.0264	rs12577247	0.0003191
5	AFAP1L1	168	100000	148631650	148701558	406.141	0.0264	rs882560	0.001066
3	MAGEF1	113	100000	185910848	185912530	247.389	0.02641	rs2377100	0.001216
14	ACOT6	50	100000	73153300	73156345	130.306	0.0265	rs4903128	0.0059
9	NIPSNAP3B	125	100000	106566271	106576112	292.112	0.02652	rs2230808	0.001023
16	MAPK3	33	100000	30032926	30042131	95.133	0.02652	rs7201780	0.005475
14	RTN1	267	100000	59132446	59407310	734.674	0.02656	rs10137320	0.002252
2	RPRM	71	100000	154042097	154043568	169.285	0.02659	rs12693738	0.002277
1	OR6N2	149	100000	157013095	157014049	341.775	0.02664	rs16830524	0.00103
1	HMCN1	360	100000	183970305	184426708	749.022	0.02668	rs10127540	0.0007443
5	SEMA6A	334	100000	115807149	115938450	631.698	0.02669	rs2033191	0.001125
8	SORBS3	84	100000	22465195	22488953	233.639	0.02677	rs2469776	0.004534
3	LOC730754	55	100000	102777969	102778525	160.817	0.02679	rs16844076	0.004357
16	HBA2	26	100000	162845	163709	61.0369	0.02683	rs3918352	0.00194
17	PTRF	50	100000	37808000	37828800	129.133	0.02694	rs17405722	0.006273
6	SAMD3	224	100000	130507153	130585792	481.331	0.02696	rs10485400	0.005171
12	XRCC6BP1	107	100000	56621711	56637319	343.212	0.02697	rs10783861	0.008633
22	HMG2L1	125	100000	33983488	34021800	405.458	0.02705	rs2413338	0.01228
1	BARHL2	90	100000	90950166	90955382	223.097	0.02706	rs6428600	0.002143
17	KIAA0195	65	100000	70964258	71008128	192.638	0.02718	rs4789205	0.005084
11	ORAOV1	56	100000	69189512	69199346	128.894	0.02719	rs667515	0.01469
4	MFSD10	63	100000	2902092	2905567	183.59	0.02725	rs16843629	0.005696
7	GJC3	62	100000	99359103	99365179	219.47	0.02731	rs1981549	0.007454
3	EFHB	120	100000	19895969	19950710	291.383	0.02739	rs17796230	0.0023
10	CUZD1	92	100000	124581663	124595681	260.365	0.02743	rs1557064	0.004293
1	RAP1A	185	100000	111963927	112057624	427.699	0.02749	rs7516113	0.0002516
19	ANKLE1	53	100000	17253453	17259454	132.867	0.02752	rs4464206	0.0001596
3	C3orf56	114	100000	128394663	128399715	247.351	0.02756	rs4679344	0.0008481
9	RBM18	89	100000	124043603	124066911	204.811	0.02758	rs989798	0.0001553
10	FAM24B	78	100000	124598599	124629147	225.115	0.02763	rs1557064	0.004293
11	KIAA1731	119	100000	93034463	93103170	225.863	0.02764	rs631116	0.0418
19	SPIB	61	100000	55614027	55624060	130.954	0.02765	rs1726790	0.009033
14	SERPINA10	122	100000	93819402	93829349	299.079	0.02765	rs2232704	0.0169
3	FBXO40	123	100000	122794859	122831829	269.958	0.02766	rs9968051	0.000352
2	MPHOSPH10	127	100000	71210951	71230738	301.599	0.02777	rs1558899	0.004508
8	CYP11B2	73	100000	143988976	143996261	258.802	0.02791	rs6471586	0.01015
1	DPH2	65	100000	44208239	44211630	187.311	0.02799	rs12410334	0.004165
12	C12orf45	89	100000	103904227	103912635	242.684	0.02802	rs4964116	0.005172
1	RABGAP1L	358	100000	172395256	173193950	1306.13	0.02804	rs1754351	0.002421
16	AGRP	25	100000	66073974	66075217	77.8983	0.02805	rs1471142	0.007566
10	ST8SIA6	351	100000	17402681	17536260	741.681	0.0281	rs7905488	0.003182
11	RCN1	138	100000	32069266	32083653	345.409	0.02811	rs223051	0.0001893
19	F2RL3	49	100000	16860825	16863830	119.149	0.02813	rs11671121	0.00159
12	SLC6A13	143	100000	200051	242263	309.602	0.02825	rs557881	0.00399
19	LOC199800	32	100000	54883753	54886059	70.5446	0.02827	rs10417008	0.007833
6	OR2J2	81	100000	29249289	29250330	244.43	0.02829	rs3129119	0.00412
5	MAPK9	122	100000	179595389	179640216	286.239	0.02846	rs1562083	0.0005983
8	EEF1D	85	100000	144733040	144750988	210.669	0.02852	rs2045084	0.0006289
1	ZC3H12A	56	100000	37712705	37722565	131.368	0.02863	rs4653296	0.002471
7	TRIM50	28	100000	72364470	72380021	114.805	0.02864	rs2108235	0.01962
17	CACNG4	170	100000	62391474	62459980	335.951	0.02869	rs7212075	0.0001671
12	RILPL1	28	100000	122522315	122584453	82.7644	0.02874	rs6488881	0.01654
6	TULP4	315	100000	158653679	158852844	815.429	0.0288	rs9355658	0.000927
8	ENY2	63	100000	110415811	110425087	185.533	0.02881	rs7002606	0.01298
10	PFKP	340	100000	3099751	3168996	713.886	0.02883	rs7898695	0.0001641
10	PWWP2B	54	100000	134060691	134081348	120.189	0.02889	rs2474329	0.002689
7	GATAD1	47	100000	91914700	91926678	104.92	0.02892	rs6954806	0.01774
10	VAX1	44	100000	118878021	118887802	105.957	0.02893	rs716181	0.01206
1	TESK2	106	100000	45582141	45729427	314.662	0.02906	rs3219487	0.000311
7	CNPY4	46	100000	99555200	99561064	123.283	0.02913	rs2070215	0.00265
1	DFFA	82	100000	10443189	10455200	240.709	0.02919	rs11121566	0.005241
19	PODNL1	28	100000	13904165	13910289	95.1494	0.02924	rs7258588	0.01661
7	SNX10	133	100000	26298039	26380474	287.397	0.02925	rs2698719	0.0004396
4	AMTN	83	100000	71418886	71433048	220.253	0.02925	rs6826961	0.006706
2	FLJ44048	102	100000	186378005	186406262	367.567	0.02925	rs10931194	0.007179
7	HOXA5	140	100000	27147520	27149812	315.12	0.02928	rs17471814	0.0002457
9	OR1B1	117	100000	124430678	124431635	273.041	0.02929	rs7859683	0.0007253
16	LUC7L	45	100000	178970	219450	105.983	0.02941	rs3918352	0.00194
11	OR9I1	126	100000	57642547	57643492	318.917	0.02957	rs1447168	0.004289
8	FKSG2	59	100000	36865154	36865986	193.746	0.02958	rs10099214	0.01411
2	POMC	55	100000	25237225	25245063	162.044	0.02959	rs4665287	0.00598
19	BRUNOL5	119	100000	3175700	3248073	256.887	0.0296	rs1651898	0.01242
14	C14orf106	57	100000	44742142	44792146	192.511	0.02965	rs4906570	0.001188
9	FOXD4L3	1	100000	70107602	70109820	4.72484	0.02968	rs12554965	0.02973
8	CHRNA6	53	100000	42726936	42742776	158.597	0.02984	rs13261190	0.0003284
9	KIAA0368	145	100000	113162793	113286846	384.249	0.02997	rs7868884	0.0002232
15	SCG3	119	100000	49760841	49800515	328.385	0.02998	rs1902430	0.008418
2	MOGAT1	152	100000	223244700	223282893	331.342	0.03005	rs13015057	0.002256
4	DCHS2	264	100000	155375137	155531899	582.958	0.03008	rs7674936	0.003807
19	ITGB1BP3	53	100000	3884100	3893414	107.368	0.03012	rs1654584	0.0007233
18	MEP1B	139	100000	28023984	28054364	315.677	0.03024	rs11081751	0.002167
3	PCNP	59	100000	102775731	102795971	164.051	0.03028	rs16844076	0.004357
19	ZNF470	148	100000	61770701	61786074	345.715	0.03039	rs2058132	0.004696
13	GJB2	103	100000	19659604	19665114	211.35	0.0304	rs966557	0.00228
11	NUCB2	84	100000	17254861	17309646	241.899	0.0304	rs10832770	0.002506
1	IPO13	82	100000	44185229	44206012	230.351	0.03042	rs12410334	0.004165
11	MS4A3	113	100000	59580676	59595164	269.728	0.03045	rs1286289	0.004109
6	PGM3	62	100000	83935346	83959654	167.704	0.03054	rs9444043	0.001225
4	UCHL1	97	100000	40953685	40965203	208.179	0.03061	rs13140566	0.0007192
3	STAG1	181	100000	137538688	137953935	498.013	0.03065	rs13092193	0.003732
18	RALBP1	119	100000	9465529	9528106	268.363	0.03078	rs329007	0.00131
1	TUFT1	76	100000	149779404	149822683	166.78	0.03081	rs12749	0.003838
7	HOXA6	145	100000	27151640	27153893	314.444	0.03084	rs17471814	0.0002457
1	SLC6A9	103	100000	44234741	44269721	230.31	0.03088	rs12410334	0.004165
3	OR5H2	140	100000	99484421	99485366	424.269	0.03089	rs7609946	0.007171
12	CCDC77	81	100000	368776	422067	196.119	0.03096	rs2191159	0.004817
1	REN	99	100000	202390570	202402088	196.172	0.03103	rs16852929	0.00371
19	CC2D1A	35	100000	13878051	13902692	110.404	0.03108	rs7258588	0.01661
22	LDOC1L	147	100000	43267113	43272669	371.516	0.03128	rs5765711	0.001371
20	PIGU	95	100000	32612006	32728750	291.214	0.03128	rs6141482	0.008393
11	MS4A2	105	100000	59612712	59622592	276.112	0.03129	rs1286289	0.004109
17	STAT3	73	100000	37718868	37794039	190.364	0.03129	rs2306580	0.004495
16	HBM	27	100000	155972	156767	61.488	0.0313	rs3918352	0.00194
12	RAB5B	47	100000	54654128	54674755	117.651	0.03132	rs10876864	0.007011
5	HAVCR1	106	100000	156389108	156418065	277.15	0.03149	rs13157769	0.002319
11	EXT2	275	100000	44073674	44223556	623.365	0.0316	rs11037880	0.0007634
12	SILV	45	100000	54634155	54646093	107.275	0.0316	rs10876864	0.007011
20	MOCS3	69	100000	49008769	49011227	157.107	0.03167	rs4811103	1.754e-05
19	MAP1S	89	100000	17691302	17706324	213.35	0.03176	rs2287860	0.006709
4	PGDS	108	100000	95438729	95483050	353.724	0.03177	rs11730135	0.0006066
8	RPL7	84	100000	74365427	74368423	197.427	0.03181	rs4237000	0.0008173
6	ENPP1	228	100000	132170848	132257988	474.991	0.03184	rs4415170	0.003302
14	SAV1	83	100000	50170109	50204773	243.722	0.0319	rs2012893	0.0061
12	RAPGEF3	113	100000	46417292	46438952	256.778	0.03207	rs1233046	0.0005612
19	ABHD8	64	100000	17263939	17275282	150.392	0.03209	rs4464206	0.0001596
12	WSCD2	164	100000	107047640	107168443	363.562	0.03222	rs4246262	0.003847
2	MAP4K4	165	100000	101680919	101877584	419.227	0.03228	rs17801985	0.002753
11	MGC33846	111	100000	82120693	82122554	276.303	0.03234	rs7118855	0.01001
18	SERPINB5	174	100000	59295123	59323298	388.831	0.03239	rs9953449	0.007546
2	CRYGD	137	100000	208694575	208697558	305.299	0.03245	rs12621700	0.004127
19	ANKRD24	80	100000	4134350	4175811	178.609	0.03246	rs11671900	0.01128
7	NSUN5	22	100000	72355161	72360759	85.0467	0.03247	rs1178968	0.03538
17	GRN	39	100000	39778016	39785996	96.8197	0.03258	rs850714	0.003537
14	UNQ9438	29	100000	57932396	57945172	74.2147	0.03262	rs11628909	0.01194
7	TAX1BP1	156	100000	27746262	27835911	403.326	0.03263	rs735664	0.001477
12	CCDC53	73	100000	100930847	100980029	180.253	0.03266	rs4764861	0.008569
8	TM7SF4	171	100000	105421229	105438092	388.677	0.03277	rs2853154	0.003671
22	TOM1	130	100000	34025860	34073973	372.647	0.03283	rs2413338	0.01228
10	KIAA1274	183	100000	71908569	71998212	368.62	0.03285	rs12571825	0.001542
7	LRRC4	57	100000	127454359	127458238	154.639	0.0329	rs17733783	0.002233
7	MRPS33	77	100000	140352429	140361250	236.2	0.033	rs6971577	0.01126
10	SUV39H2	57	100000	14960904	14986310	128.889	0.03303	rs12785059	0.000279
6	C6orf186	201	100000	110673841	110786168	470.996	0.03304	rs12662099	0.003737
10	UBE2D1	120	100000	59764744	59800515	267.871	0.03319	rs17620218	0.0009466
6	GJA10	95	100000	90660908	90662540	176.957	0.03328	rs4707581	0.00117
19	NANOS3	36	100000	13848949	13852571	110.539	0.03331	rs7258588	0.01661
1	OR6K2	112	100000	156936091	156937066	308.344	0.03333	rs12141276	0.002666
13	EXOSC8	62	100000	36472916	36481537	190.059	0.03334	rs2181788	0.007163
2	PLGLB1-1	3	100000	87091098	87102480	10.0729	0.03338	rs10203656	0.009605
6	ME1	265	100000	83976828	84197498	790.915	0.03341	rs9444043	0.001225
18	MYOM1	223	100000	3056804	3210106	412.309	0.03351	rs4239320	0.002132
6	LOC651503	77	100000	29338458	29339835	210.196	0.03351	rs3117426	0.004485
4	UNC5C	629	100000	96308711	96689185	1159.69	0.03356	rs6843825	0.0007565
22	MPPED1	166	100000	42137963	42234129	340.63	0.03362	rs135059	0.0006767
3	TMEM14E	64	100000	153540176	153541469	174.822	0.03377	rs13077912	0.001632
19	NFIX	59	100000	12967583	13070610	114.665	0.03382	rs10410538	0.004137
2	PLGLB2-1	3	100000	87091098	87102484	10.0729	0.03383	rs10203656	0.009605
6	TFAP2B	131	100000	50894397	50923285	335.854	0.03385	rs2207136	0.01186
12	SLC6A12	146	100000	169510	193632	277.639	0.03392	rs557881	0.00399
19	CPT1C	40	100000	54886218	54908800	79.2711	0.03395	rs10417008	0.007833
15	IL16	169	100000	79276273	79392157	370.138	0.03398	rs11072996	0.00135
5	MED7	115	100000	156498028	156502499	321.418	0.0341	rs394378	0.006182
12	CCDC62	85	100000	121825025	121877884	248.213	0.03424	rs2649896	0.01108
7	CCDC136	80	100000	128219334	128249419	201.022	0.03427	rs2291561	0.006354
3	NCK1	109	100000	138063762	138150658	387.782	0.03436	rs12487901	0.005119
20	RNF24	147	100000	3861729	3944036	352.677	0.03437	rs6084544	0.0005043
4	AFAP1	371	100000	7811339	7992553	766.193	0.03447	rs7440527	0.000715
19	C19orf57	37	100000	13854167	13877909	109.61	0.03454	rs7258588	0.01661
19	PRMT1	35	100000	54872307	54883516	72.4678	0.03455	rs10417008	0.007833
12	CDK2	45	100000	54646822	54652835	108.35	0.03457	rs10876864	0.007011
5	SPINK1	129	100000	147184338	147191453	271.75	0.03459	rs2436340	0.007043
17	FAM33A	43	100000	54542089	54587582	124.325	0.03461	rs7502947	0.001597
4	AADAT	82	100000	171217947	171247947	210.065	0.03462	rs519847	0.0007852
7	ZNF107	60	100000	63763945	63808836	162.532	0.03481	rs10085911	0.01515
20	ERGIC3	66	100000	33593191	33608819	204.462	0.03489	rs6119628	0.003764
6	GMNN	98	100000	24883142	24894257	202.696	0.03495	rs6923429	0.003153
17	NOL11	66	100000	63144522	63170728	161.974	0.03496	rs4496197	0.01222
12	RPS26	26	100000	54721952	54724274	72.5464	0.035	rs10876864	0.007011
3	RBP1	127	100000	140718971	140741180	309.436	0.03504	rs397940	0.003328
4	RAPGEF2	104	100000	160408447	160500751	298.217	0.03518	rs7699625	0.0001196
9	FAM122A	130	100000	70584783	70588429	299.858	0.03522	rs17482797	0.003659
3	COMMD2	79	100000	150941220	150952968	186.61	0.03523	rs1489718	0.00355
12	ANKRD13A	59	100000	108921617	108961618	142.13	0.03527	rs10849681	0.005544
14	CALM1	104	100000	89933125	89944363	243.907	0.03532	rs12898020	0.00254
17	PPM1D	12	100000	56032335	56096818	27.5782	0.03535	rs8182342	0.0444
6	PGBD1	129	100000	28357342	28378305	330.989	0.03538	rs11965538	0.001301
1	CD1B	53	100000	156564363	156567945	122.821	0.0354	rs3181082	0.003198
16	GDPD3	32	100000	30023631	30032379	85.237	0.0354	rs7201780	0.005475
6	CTGF	142	100000	132311009	132314211	326.178	0.03555	rs4415170	0.003302
16	ATP6V0D1	42	100000	66029417	66072590	132.526	0.03556	rs1471142	0.007566
12	IKZF4	40	100000	54700955	54718486	114.551	0.03559	rs10876864	0.007011
12	LOC728937	26	100000	54722190	54724271	72.5464	0.03575	rs10876864	0.007011
22	DGCR6L	31	100000	18681799	18687608	66.604	0.03584	rs12168751	0.0005396
6	FAM26E	99	100000	116939500	116946402	262.384	0.03592	rs9387405	0.008676
4	RASL11B	87	100000	53423251	53427759	227.651	0.03595	rs11938159	0.008528
9	KLF9	73	100000	72189332	72219393	182.268	0.03598	rs1056448	0.02971
20	GATA5	75	100000	60471947	60484421	159.199	0.03605	rs911080	0.004196
1	LOC126661	50	100000	45733167	45738233	156.335	0.03609	rs11211113	0.004084
11	C11orf60	52	100000	117920468	117941960	151.058	0.03622	rs604096	0.02806
18	RBBP8	110	100000	18767292	18860447	338.679	0.03623	rs6417086	0.008216
1	ARTN	76	100000	44171578	44175471	207.798	0.03627	rs12410334	0.004165
12	FZD10	184	100000	129212984	129216238	353.477	0.03634	rs4759630	0.0005899
4	DCLK2	196	100000	151219529	151398058	426.676	0.03637	rs12503255	0.0002131
4	GABRB1	414	100000	46728051	47123204	811.677	0.03641	rs4586906	0.0002532
2	MFSD9	160	100000	102700097	102719745	388.625	0.03646	rs2732865	0.0002842
8	ZC3H3	154	100000	144590967	144694763	341.011	0.03647	rs901759	0.0007073
12	NUP37	54	100000	100992102	101036491	152.537	0.03649	rs10860840	0.002962
15	PLDN	72	100000	43666708	43689201	177.801	0.03667	rs677012	0.007044
12	DHH	34	100000	47769472	47774869	112.577	0.03695	rs12821008	0.004557
19	ICAM4	56	100000	10258649	10260198	109.518	0.03704	rs3745264	0.0008276
1	OR6K3	134	100000	156953581	156954577	331.651	0.03705	rs12141276	0.002666
5	FAM71B	128	100000	156521921	156525853	308.823	0.03711	rs394378	0.006182
1	LMNA	55	100000	154351084	154376502	122.045	0.03717	rs12401573	0.005172
9	LCN1	98	100000	137553106	137558199	187.685	0.03721	rs462537	0.003028
16	ZDHHC1	56	100000	65985828	66007878	179.526	0.03729	rs1471142	0.007566
1	TSPAN2	177	100000	115392155	115433638	400.612	0.0373	rs1286363	0.007131
1	MMACHC	57	100000	45738442	45749326	173.438	0.03731	rs11211113	0.004084
12	HIP1R	78	100000	121885991	121913460	225.917	0.03738	rs11060152	0.01147
11	DNAJC24	79	100000	31347952	31410958	228.264	0.03748	rs4244477	0.00283
19	VAV1	165	100000	6723721	6808371	318.781	0.03751	rs8103611	0.0004225
1	KCNT2	276	100000	194461535	194844122	570.399	0.03752	rs12034150	0.00594
3	C3orf18	39	100000	50570465	50580186	143.065	0.03767	rs13076850	0.02425
3	HEMK1	46	100000	50581912	50597425	164.737	0.0377	rs13076850	0.02425
8	ZHX1	24	100000	124329876	124355728	53.7804	0.03773	rs6996427	0.0004611
11	PAK1	174	100000	76710707	76862756	432.359	0.03775	rs12360681	0.0003722
16	HSD11B2	41	100000	66022536	66028955	124.323	0.03781	rs1471142	0.007566
13	OXGR1	94	100000	96435973	96444605	220.791	0.03782	rs9584449	0.01354
2	FAM168B	56	100000	131521918	131567474	152.555	0.03787	rs3814393	0.00261
5	SFXN1	203	100000	174838188	174888218	433.774	0.03789	rs267400	0.001949
12	CCDC65	73	100000	47584198	47601625	194.666	0.03795	rs2446999	0.009992
3	MASP1	221	100000	188418631	188492446	428.185	0.03796	rs16861893	0.004118
11	TMPRSS4	242	100000	117452936	117495766	457.708	0.038	rs675855	0.003504
2	LOC129293	133	100000	84902306	84961763	331.044	0.03804	rs1192273	0.0035
4	C4orf7	140	100000	71126403	71135557	319.143	0.0381	rs1514399	0.0002843
17	PRR11	48	100000	54587874	54633929	145.955	0.03811	rs7502947	0.001597
1	KIF2C	57	100000	44978076	45006025	151.72	0.03811	rs3795712	0.002092
7	PRPS1L1	82	100000	18032924	18034011	205.217	0.03815	rs6953082	0.002223
14	KIAA1622	187	100000	93710401	93815825	467.63	0.03828	rs2232704	0.0169
11	FADS2	97	100000	61352288	61391401	229.734	0.0383	rs174545	0.006928
9	SIT1	77	100000	35639296	35640947	159.065	0.03835	rs1243872	0.002059
19	ZNF700	75	100000	11896899	11922578	197.412	0.0384	rs279151	0.001513
14	FOXG1	96	100000	28306037	28308622	206.524	0.03845	rs17547887	0.0007136
8	LYPLA1	44	100000	55121490	55177130	148.21	0.03859	rs6473902	0.007974
18	SERPINB3	71	100000	59473410	59480177	213.425	0.03863	rs4941213	0.02249
20	GSS	78	100000	32979896	33007262	225.713	0.03864	rs2025096	0.01615
5	LCP2	221	100000	169607665	169657400	397.098	0.0387	rs876315	0.001206
7	HOXA7	152	100000	27159862	27162821	311.143	0.03872	rs17471814	0.0002457
3	TTC14	52	100000	181802624	181811595	136.856	0.03877	rs6443701	0.002731
11	PSMA1	109	100000	14482997	14621739	285.036	0.0388	rs11023253	0.004086
17	SGCA	66	100000	45598389	45608288	132.579	0.03884	rs2696297	0.007812
12	RPL6	26	100000	111327376	111331826	63.0911	0.03897	rs7971231	0.02309
3	CX3CR1	121	100000	39279988	39296531	250.35	0.039	rs13088991	0.0004995
9	FAM22F	66	100000	96120298	96130747	149.496	0.03911	rs12235970	0.000526
7	ASNS	134	100000	97319376	97339790	318.887	0.03913	rs6465630	0.002656
1	KCNAB2	112	100000	6008966	6083110	217.727	0.03916	rs517183	0.002218
22	SERHL2	69	100000	41279868	41300332	177.224	0.03918	rs4822167	0.007321
16	HBQ1	29	100000	170334	171178	64.7393	0.03922	rs3918352	0.00194
1	FCRL4	165	100000	155810162	155834494	396.261	0.03925	rs6669223	0.006503
9	DNAJC25	114	100000	113433452	113456452	232.629	0.03932	rs10817190	0.002473
20	SPEF1	53	100000	3706150	3710102	107.51	0.03934	rs3516	0.00138
14	ARHGAP5	82	100000	31616245	31698685	171.283	0.03937	rs12433523	0.0009668
16	HBA1	29	100000	166678	167520	64.409	0.03939	rs3918352	0.00194
8	SLC26A7	190	100000	92330691	92479554	420.081	0.03941	rs6471282	0.0116
19	KLK13	133	100000	56251274	56260179	238.672	0.03955	rs12982823	0.0009035
18	CD226	207	100000	65681172	65775212	436.576	0.03961	rs12608079	0.01243
10	DCLRE1C	78	100000	14988876	15036100	170.625	0.03969	rs12785059	0.000279
5	UGT3A1	162	100000	35988966	36027256	355	0.03981	rs12656482	0.004617
10	ARL5B	157	100000	18988318	19006946	350.687	0.03986	rs10829156	0.001329
4	COMMD8	89	100000	47147567	47160433	198.754	0.03988	rs10000432	0.01565
6	TREM1	217	100000	41351689	41362435	449.978	0.03995	rs1905569	0.003108
12	TMEM19	81	100000	70366144	70384106	191.745	0.03998	rs2117757	0.0003726
4	TTC29	213	100000	147847628	148086484	520.662	0.0401	rs6812864	0.009061
2	DLX1	64	100000	172658453	172662647	122.443	0.04014	rs17726078	0.00366
11	MCAM	71	100000	118684443	118693050	152.507	0.04026	rs10892348	0.02284
4	PDLIM5	272	100000	95592060	95808400	631.477	0.04029	rs2433318	0.0003555
19	TRIP10	110	100000	6690706	6702529	226.233	0.04031	rs2230205	0.002733
2	PLEKHA3	61	100000	179053444	179078028	154.307	0.04031	rs6710877	0.01002
7	OR2AE1	59	100000	99311620	99312592	171.313	0.04033	rs1121592	0.0126
2	ADCY3	184	100000	24895541	24995559	479.394	0.04037	rs1003064	0.0001081
3	CMTM6	79	100000	32497807	32519407	178.605	0.04041	rs164214	0.003885
10	GTPBP4	127	100000	1024348	1053708	311.744	0.04052	rs7099607	0.002882
11	CSRP3	109	100000	19160153	19180165	216.681	0.04057	rs1346117	0.001123
19	OR7C1	94	100000	14770985	14771948	188.867	0.04061	rs8100775	0.00551
1	IFI6	56	100000	27865158	27871311	153.828	0.04065	rs11247652	0.007275
19	IRF3	27	100000	54854640	54860944	65.9454	0.04067	rs10417008	0.007833
5	RARS	146	100000	167846040	167878887	338.834	0.04075	rs6886345	0.003372
3	GOLIM4	195	100000	169210347	169296111	469.644	0.04076	rs12637937	0.001697
20	CENPB	55	100000	3712497	3715337	109.138	0.04079	rs3516	0.00138
1	PRDX1	55	100000	45749293	45760196	160.949	0.0408	rs1765711	0.004389
4	PPID	23	100000	159849728	159864002	62.7187	0.0408	rs11100196	0.005449
4	NUDT9	94	100000	88562758	88598523	211.572	0.04081	rs10027786	0.006387
11	C11orf9	82	100000	61276696	61312565	180.695	0.04081	rs174545	0.006928
18	FAM38B	170	100000	10660859	10687814	364.64	0.0409	rs9789103	0.001362
19	POLD1	71	100000	55579404	55613083	143.621	0.04097	rs1726790	0.009033
2	RPE	47	100000	210575596	210594536	120.163	0.04111	rs7593548	0.002835
22	MICAL3	290	100000	16697100	16887325	554.471	0.04121	rs5992962	0.003123
15	TMOD3	142	100000	49909180	49989138	514.045	0.0413	rs10775145	0.01156
14	TIMM9	24	100000	57945122	57963985	58.2075	0.04131	rs12433823	0.01195
12	DENR	55	100000	121803323	121821906	135.386	0.04145	rs2649896	0.01108
1	LRIG2	128	100000	113417353	113468865	337.622	0.04153	rs1316767	0.007763
17	ATP6V0A1	58	100000	37864387	37928123	136.853	0.04153	rs2062213	0.01423
8	ABRA	110	100000	107840886	107851648	246.43	0.04154	rs10088694	0.002204
20	KIF16B	701	100000	16200748	16502078	1317.41	0.04173	rs6044078	0.0004269
20	SPINLW1	181	100000	43602678	43609442	518.371	0.04186	rs2425700	0.004953
17	TMEM11	84	100000	21041854	21058299	191.212	0.04199	rs1017802	0.004477
17	SNIP	66	100000	33939784	34015709	134.258	0.04201	rs2429986	0.01103
3	CISH	46	100000	50618929	50624207	151.255	0.04203	rs11130254	0.01745
20	WFDC8	211	100000	43613204	43641379	601.846	0.04219	rs2425700	0.004953
2	KLHL23	147	100000	170259246	170314684	371.978	0.04224	rs2114646	0.0004745
3	MAPKAPK3	51	100000	50629604	50661723	175.11	0.0423	rs11130254	0.01745
12	SETD8	19	100000	122434656	122459853	47.6071	0.0426	rs1660	0.01876
1	GNB1	54	100000	1706588	1812355	132.988	0.04263	rs12076620	0.002047
22	ELFN2	133	100000	36093945	36153451	264.15	0.04268	rs739189	2.28e-05
3	TBCCD1	108	100000	187746823	187767806	240.53	0.0428	rs4686784	0.005476
1	OR10K2	103	100000	156656341	156657280	252.653	0.0428	rs4656283	0.01001
8	CYP11B1	105	100000	143950774	143958238	301.065	0.04283	rs6471586	0.01015
2	ICOS	142	100000	204509747	204534543	301.797	0.04304	rs3096863	0.00912
1	PLA2G2D	124	100000	20311020	20318595	234.89	0.04305	rs578459	0.001052
11	XRRA1	115	100000	74229602	74337880	298.835	0.04317	rs480840	0.0113
12	DDX47	95	100000	12857546	12874182	191.187	0.04324	rs2417235	0.004276
8	XKR4	617	100000	56177570	56601264	1107.29	0.04326	rs1395393	0.006837
6	TCF21	113	100000	134251969	134258368	283.884	0.04327	rs17481786	0.0002142
8	NAPRT1	85	100000	144728097	144731636	198.71	0.0433	rs2045084	0.0006289
9	SUSD1	219	100000	113842881	113977377	435.147	0.0433	rs10981251	0.001044
10	COL17A1	130	100000	105781035	105835628	342.765	0.04331	rs2487998	0.006647
2	OSBPL6	277	100000	178767619	178969121	544.682	0.04347	rs13382421	0.000653
14	ZFYVE1	130	100000	72505911	72563592	307.432	0.04349	rs1007934	0.0005434
4	LIMCH1	391	100000	41057560	41396818	726.274	0.04353	rs1119590	0.008898
10	IDI2	115	100000	1054846	1061799	274.223	0.04357	rs7099607	0.002882
12	CMAS	125	100000	22090425	22109869	277.971	0.04357	rs10841941	0.003856
12	MFSD5	47	100000	51932146	51934455	119.103	0.04357	rs7398691	0.004794
19	C19orf62	62	100000	17239231	17251162	133.887	0.04359	rs4464206	0.0001596
17	CASKIN2	63	100000	71007936	71023222	154.409	0.04362	rs4789205	0.005084
19	OR7E24	45	100000	9222719	9223739	101.294	0.0437	rs12980833	0.008509
17	C17orf45	77	100000	16283086	16286065	193.705	0.04381	rs12936240	0.00621
5	HAVCR2	123	100000	156445420	156468716	300.568	0.04383	rs4704843	0.004479
6	OPN5	200	100000	47857756	47902075	454.421	0.04397	rs6927634	0.003652
3	TNFSF10	144	100000	173706157	173723963	294.105	0.04399	rs3136592	0.007237
11	NFRKB	112	100000	129239574	129268114	250.758	0.04402	rs2141786	0.0006759
19	B3GNT8	72	100000	46623103	46626475	202.668	0.04406	rs10415806	0.0004263
19	S1PR4	71	100000	3129765	3131330	146.041	0.04412	rs2873040	0.007859
19	SCAF1	28	100000	54840088	54853711	67.4975	0.04422	rs10417008	0.007833
19	BCKDHA	77	100000	46595543	46622750	212.631	0.04425	rs10415806	0.0004263
1	OR10T2	104	100000	156634935	156635880	239.642	0.04426	rs4656283	0.01001
16	PSMD7	46	100000	72888181	72897687	100.863	0.04437	rs1195629	0.0009692
22	GGT5	44	100000	22945621	22971110	99.9521	0.04439	rs5760275	0.004456
9	IFNW1	122	100000	21130630	21132144	265.809	0.04447	rs7872934	0.001398
14	ZFYVE21	66	100000	103251897	103269752	169.182	0.04458	rs11847468	0.0143
20	SPAG4	93	100000	33667222	33672379	254.705	0.04459	rs6119628	0.003764
1	MIER1	141	100000	67163229	67226890	359.254	0.0446	rs1535365	0.01651
19	ELOF1	47	100000	11524857	11531051	98.4823	0.04477	rs2052474	0.002618
11	CAT	249	100000	34417053	34450183	553.913	0.04483	rs11032682	0.0006691
5	ITK	202	100000	156540484	156614687	402.173	0.04483	rs394378	0.006182
17	SPATA22	161	100000	3290063	3321787	320.447	0.04487	rs227800	0.0025
3	CRBN	139	100000	3166695	3196390	272.26	0.04499	rs6768756	0.0004299
17	DHRS7B	91	100000	20970849	21035428	204.447	0.04502	rs1017802	0.004477
2	EHBP1	153	100000	62786636	63127125	393.755	0.04506	rs13030015	0.007589
10	PRLHR	121	100000	120342905	120345150	255.385	0.04511	rs1105500	0.0007925
19	BCL2L12	30	100000	54860210	54868985	67.0658	0.04513	rs10417008	0.007833
17	CBX8	41	100000	75382770	75385485	84.1572	0.04513	rs1285245	0.01074
8	GOLSYN	235	100000	110655580	110773196	530.507	0.04518	rs2703377	0.002848
7	PIK3CG	131	100000	106293159	106334828	274.545	0.04522	rs42172	0.006904
2	SLC1A4	90	100000	65070097	65104503	187.82	0.04524	rs10209552	0.003968
12	DGKA	50	100000	54611212	54634074	110.137	0.04528	rs705698	0.01852
12	ARF3	48	100000	47616258	47637519	126.394	0.04538	rs1054442	0.0008504
10	TUBAL3	126	100000	5425060	5436793	286.599	0.04538	rs10904479	0.00327
13	DNAJC3	97	100000	95127483	95241285	216.766	0.04548	rs3087339	0.003154
19	ZNF358	58	100000	7487003	7491911	117.577	0.0456	rs489056	0.006298
16	TPPP3	48	100000	65981212	65984922	147.46	0.04563	rs8056260	0.03366
17	CD300LF	62	100000	70202046	70220703	124.784	0.04565	rs10512597	0.01588
10	BUB3	120	100000	124903859	124914872	248.187	0.04568	rs2438123	0.002333
7	MICALL2	43	100000	1440520	1465635	102.147	0.04576	rs7796482	0.01813
17	NMT1	104	100000	40494205	40541908	213.51	0.04577	rs7217422	0.009052
7	PRKAR2B	168	100000	106472413	106589492	393.07	0.04583	rs7981	0.005127
5	TMED7	81	100000	114977101	114989595	227.498	0.04591	rs17473484	0.001958
12	LMBR1L	35	100000	47777189	47790947	108.229	0.04592	rs12821008	0.004557
19	EMR2	118	100000	14704204	14750353	243.996	0.04592	rs8100775	0.00551
19	ATPBD3	99	100000	56293586	56299659	178.046	0.04605	rs12982823	0.0009035
12	JARID1A	165	100000	259483	368881	408.643	0.04608	rs2041298	0.006255
15	ADAMTSL3	385	100000	82113841	82499597	819.15	0.0461	rs10220741	0.0008411
3	DNAJB11	97	100000	187771160	187786283	228.942	0.0461	rs9846350	0.005664
12	FLJ20489	99	100000	46453257	46461720	200.422	0.04618	rs7972177	0.0012
9	PGM5	199	100000	70161634	70335797	396.917	0.04618	rs12552820	0.003142
17	TRPV2	85	100000	16259612	16281042	201.425	0.04624	rs12936240	0.00621
7	OPN1SW	82	100000	128199778	128203080	179.206	0.04631	rs17475638	0.01265
15	C15orf26	59	100000	79213698	79228571	133.354	0.04635	rs2250029	0.01011
1	TROVE2	52	100000	191295375	191327529	143.818	0.04636	rs9427838	0.01586
12	VPS37B	65	100000	121915834	121946665	165.162	0.04637	rs4759353	0.01276
9	C9orf47	111	100000	90795662	90800875	222.33	0.04643	rs9410425	0.002525
15	LEO1	60	100000	50017513	50051250	208.255	0.04649	rs8035945	0.002372
16	ZNF771	23	100000	30326977	30338231	64.568	0.0465	rs8063942	0.008762
2	SLC38A11	146	100000	165463057	165520281	279.724	0.04654	rs11895462	0.0009108
2	LYPD6	172	100000	149895358	150038384	378.94	0.04661	rs1196643	0.01229
19	SPACA4	78	100000	53801811	53802783	151.623	0.04662	rs369880	0.01339
14	CLEC14A	95	100000	37793069	37795325	187.897	0.04666	rs12887630	0.003002
10	TACR2	163	100000	70833963	70846680	339.101	0.04669	rs10762295	0.00212
10	MLLT10	71	100000	21863107	22072560	185.106	0.04669	rs10740991	0.02431
7	HOXA9	146	100000	27168581	27171674	274.092	0.04673	rs17471814	0.0002457
11	TMEM45B	106	100000	129190950	129235108	244.068	0.04674	rs2141786	0.0006759
17	UBB	45	100000	16225091	16226779	93.0016	0.04674	rs12936240	0.00621
18	LPIN2	160	100000	2906991	3001945	311.516	0.04684	rs4239320	0.002132
7	CYP3A43	67	100000	99263571	99302109	172.213	0.0469	rs1865472	0.0126
20	DPM1	86	100000	48984811	49008467	188.494	0.04695	rs4811103	1.754e-05
1	FCRL5	187	100000	155749790	155788934	385.664	0.04701	rs6669223	0.006503
15	GNB5	138	100000	50200414	50270857	299.251	0.04706	rs6493534	0.002121
6	ANKRD6	230	100000	90199615	90400124	483.639	0.04707	rs1179896	0.0008608
10	NET1	119	100000	5444517	5490426	304.809	0.04712	rs10904479	0.00327
5	SPINK5L3	107	100000	147628615	147645966	268.703	0.04724	rs13168328	0.002726
11	TMEM25	48	100000	117907133	117911760	128.407	0.04755	rs11216907	0.03788
11	KIAA1377	148	100000	101290955	101377003	337.433	0.0476	rs1783742	0.009465
7	CDC2L5	117	100000	39956483	40101672	307.173	0.04764	rs2077124	0.001862
3	PTX3	122	100000	158637273	158644111	291.672	0.04767	rs1869857	0.006223
16	LRRC36	69	100000	65918247	65976602	191.781	0.04769	rs785029	0.0048
4	UGT2B10	65	100000	69716317	69731209	187.443	0.04796	rs1458247	0.01026
19	ATP5SL	79	100000	46629063	46637650	203.597	0.04799	rs10415806	0.0004263
9	NIPSNAP3A	127	100000	106549789	106562224	273.625	0.04803	rs2230808	0.001023
1	PHC2	137	100000	33561810	33613781	345.234	0.04803	rs10914706	0.01412
16	CNGB1	183	100000	56475205	56562513	322.657	0.04809	rs247041	0.0001814
1	C1orf103	86	100000	111291334	111308089	186.912	0.0481	rs10857847	0.0005155
2	MAPRE3	86	100000	27047028	27103591	285.844	0.04817	rs6738528	0.02513
1	ETNK2	119	100000	202366812	202387930	215.524	0.04835	rs16852929	0.00371
20	C20orf29	69	100000	3749202	3753954	126.028	0.04836	rs3516	0.00138
3	GBE1	275	100000	81621539	81893640	648.103	0.04837	rs3821556	0.004478
18	RTTN	252	100000	65822020	66023942	595.23	0.04846	rs12608079	0.01243
7	C1GALT1	230	100000	7188770	7250506	441.166	0.0485	rs17165674	0.005112
16	FAM65A	16	100000	66120254	66138190	40.3739	0.04851	rs2089402	0.02437
10	JMJD1C	249	100000	64596993	64895728	627.665	0.04862	rs9971352	0.0198
3	HESX1	43	100000	57206983	57209320	109.936	0.04865	rs4493401	0.006682
19	FAM83E	79	100000	53795668	53808506	151.623	0.04867	rs369880	0.01339
9	OBP2A	102	100000	137577805	137581636	195.107	0.04873	rs462537	0.003028
2	DIRC1	166	100000	189306709	189363076	471.191	0.04876	rs16830390	0.01151
12	SUOX	41	100000	54677309	54685576	96.7819	0.04884	rs10876864	0.007011
7	FZD9	22	100000	72486044	72488386	49.8718	0.04891	rs7797344	0.01872
11	ANKK1	156	100000	112763722	112776350	361.103	0.04893	rs4938012	0.002621
12	TMED2	78	100000	122635028	122648641	191.115	0.04903	rs3748268	0.003765
12	SRGAP1	229	100000	62524807	62823829	408.296	0.04912	rs11175213	0.001433
2	WIPF1	157	100000	175132547	175255873	319.152	0.04916	rs10186599	0.001191
10	BLNK	221	100000	97941444	98021323	423.36	0.04934	rs12766367	0.0002642
18	CABYR	79	100000	19972952	19995562	174.661	0.0494	rs17259667	0.01125
18	PPP4R1	145	100000	9536791	9604600	278.774	0.04948	rs329007	0.00131
22	DEPDC5	150	100000	30480068	30633001	337.012	0.04955	rs737084	0.0001288
6	TMEM200A	143	100000	130799954	130805903	303.513	0.04959	rs13203169	0.0001359
1	RPS8	48	100000	45013832	45016999	127.713	0.04959	rs3795712	0.002092
16	LOC348174-2	57	100000	73000029	73013150	134.596	0.04966	rs13333999	0.002896
11	SPCS2	87	100000	74337939	74367724	219.504	0.04976	rs488115	0.01128
1	GLRX2	53	100000	191332222	191341867	151.901	0.04984	rs9427838	0.01586
11	MYO7A	170	100000	76516957	76603934	327.306	0.04989	rs1793483	0.006584

## Sheet: Word Reading
Chr	Gene	nSNPs	nSims	Start	Stop	Test	Pvalue	Best-SNP	SNP-pvalue
19	PIAS4	53	1000000	3958748	3989067	302.423	5.1e-05	rs12982708	1.529e-05
19	EEF2	45	1000000	3927053	3936461	229.124	0.000102	rs12982708	1.529e-05
8	ZNF707	37	1000000	144838609	144849543	237.501	0.000119	rs7835377	6.878e-05
10	SPAG6	91	1000000	22674404	22746545	443.727	0.000135	rs12241555	0.004496
1	TUFT1	76	1000000	149779404	149822683	351.191	0.00015	rs1970568	0.0001008
2	DIRC1	166	1000000	189306709	189363076	1475.73	0.000191	rs11889402	0.0001839
1	CDC2L1	3	1000000	1560962	1645635	12.8288	0.000325	rs7528782	0.008463
19	RPS15	38	1000000	1389362	1391492	177.464	0.000326	rs4807927	5.591e-06
1	CDC2L2	3	1000000	1624029	1645651	12.8288	0.000329	rs7528782	0.008463
1	LOC728661	3	1000000	1582801	1614103	12.8288	0.000334	rs7528782	0.008463
19	DAPK3	49	1000000	3909451	3920826	194.587	0.000334	rs2289865	6.734e-05
1	RCAN3	87	1000000	24701973	24735014	442.681	0.000379	rs6424099	0.0003928
1	CGN	74	1000000	149750485	149777791	312.354	0.00039	rs12749	0.0001091
1	FBXO42	82	1000000	16449145	16551535	608.129	0.000472	rs12119764	8.203e-05
4	MAB21L2	51	1000000	151722752	151725295	293.76	0.000524	rs13105060	0.0002201
17	SLC25A39	40	1000000	39752521	39757658	220.686	0.000628	rs850714	0.0005864
17	RUNDC3A	46	1000000	39741489	39750764	223.684	0.000723	rs850714	0.0005864
1	C1orf130	84	1000000	24755188	24808403	317.464	0.000724	rs17363576	0.0002444
8	MAPK15	32	1000000	144870494	144876621	179.285	0.000758	rs11136314	0.0001983
8	MAPK15	32	1000000	144870494	144876621	179.285	0.000777	rs11136314	0.0001983
11	PAX6	64	1000000	31762915	31796085	275.506	0.000792	rs2177482	1.399e-05
7	SKAP2	335	1000000	26673212	26870866	2090.27	0.000797	rs212840	6.465e-05
17	GRN	39	1000000	39778016	39785996	185.172	0.000868	rs850714	0.0005864
8	RNF170	22	1000000	42829547	42870939	105.618	0.000923	rs7014595	0.0005896
17	GRN	39	1000000	39778016	39785996	185.172	0.000931	rs850714	0.0005864
8	FAM83H	33	1000000	144878090	144887902	183.216	0.001004	rs11136314	0.0001983
2	YSK4	101	1000000	135438742	135498718	444.886	0.001006	rs4953945	0.00301
8	HOOK3	42	1000000	42871189	42994084	218.904	0.001046	rs16891663	0.0005118
7	AHCYL2	155	1000000	128652099	128857288	697.522	0.001056	rs2566885	0.000275
8	THAP1	19	100000	42810973	42817631	77.3035	0.00106	rs7014595	0.0005896
19	ZBTB7A	55	100000	3996215	4017816	236.164	0.0011	rs12982708	1.529e-05
6	ZNF165	136	1000000	28154550	28165319	817.43	0.001166	rs149897	0.000407
19	APC2	43	1000000	1401147	1424243	177.164	0.001167	rs4807927	5.591e-06
10	COMMD3	17	1000000	22645304	22649243	55.917	0.001212	rs7920038	0.004974
10	BMI1	18	1000000	22650145	22660192	63.6966	0.001354	rs11012972	0.004718
20	NCOA6	76	1000000	32766238	32877094	498.563	0.001363	rs2378259	0.0002054
1	SNIP1	55	100000	37774728	37792490	275.285	0.00143	rs10908355	0.0008317
1	C1orf89	56	1000000	16430781	16436033	307.172	0.001438	rs12119764	8.203e-05
19	MUM1	74	1000000	1306009	1329427	245.265	0.001506	rs4807927	5.591e-06
20	TP53INP2	42	1000000	32755808	32764898	265.128	0.001546	rs2378259	0.0002054
21	FAM165B	80	1000000	34669618	34683322	260.273	0.001624	rs2834448	0.0009674
4	LRBA	452	100000	151405045	152156329	1817.68	0.00166	rs6836854	2.166e-05
1	C1orf144	60	100000	16566169	16597227	312.006	0.00175	rs11260731	0.0001583
20	GGT7	50	100000	32896183	32924322	356.976	0.00183	rs2424997	0.0002054
7	AZGP1	49	100000	99402285	99411623	267.836	0.00187	rs4729561	0.0001624
19	DAZAP1	65	100000	1358583	1386682	231.082	0.00189	rs4807927	5.591e-06
8	DPYS	192	100000	105460827	105548453	636.916	0.0019	rs2137518	0.000524
6	ZSCAN16	112	1000000	28200365	28205835	658.93	0.001906	rs12055625	0.000757
9	LCN1	98	100000	137553106	137558199	279.282	0.00218	rs462537	1.19e-05
7	ZKSCAN1	42	100000	99451154	99473339	191.079	0.00225	rs4729561	0.0001624
11	PHLDB1	108	1000000	117982422	118033951	529.079	0.002278	rs552079	0.00122
5	STK32A	275	100000	146594771	146743961	852.068	0.00235	rs2288807	2.561e-05
7	SCIN	238	100000	12576727	12659753	772.549	0.00236	rs4721119	0.0003676
19	CNN2	74	100000	977297	990064	229.218	0.00239	rs2242437	0.0002133
8	RIPK2	114	1000000	90839109	90872433	672.834	0.00241	rs39771	0.0005306
11	TREH	87	100000	118034151	118055591	487.335	0.00244	rs552079	0.00122
1	DNALI1	45	100000	37795106	37805045	210.629	0.00252	rs10908355	0.0008317
3	TNFSF10	144	100000	173706157	173723963	475.221	0.00257	rs1131535	0.0008893
12	RILPL1	28	1000000	122522315	122584453	140.36	0.002684	rs6488881	0.0006419
6	ZNF192	129	100000	28217694	28233215	732.057	0.0027	rs12055625	0.000757
1	C1orf149	51	100000	37730762	37752951	195.016	0.00271	rs4653300	0.0008576
7	ARPC1B	48	100000	98810264	98830340	240.856	0.00271	rs10264303	0.00101
4	PCDH10	151	100000	134289919	134332182	640.985	0.00274	rs17587002	0.007473
3	ERC2	971	1000000	55517375	56477431	2786.84	0.002812	rs4974155	6.833e-05
7	CCDC136	80	1000000	128219334	128249419	331.518	0.002883	rs3736279	0.001183
20	ACSS2	72	1000000	32926405	32979423	406.935	0.00296	rs6088635	0.002654
2	ACTR3	162	100000	114364006	114432637	705.489	0.00297	rs12988574	0.0003984
8	ZNF623	52	100000	144789515	144807043	224.583	0.00298	rs7835377	6.878e-05
5	DPYSL3	105	100000	146750563	146813453	404.294	0.003	rs2288807	2.561e-05
7	PDAP1	48	100000	98830524	98844228	247.402	0.00325	rs10264303	0.00101
15	MAPK6	45	100000	50098738	50145754	171.417	0.00326	rs7497554	0.002015
7	LRRC17	68	100000	102340687	102372632	348.449	0.00329	rs6465878	0.00158
11	DCDC1	103	100000	31240746	31347897	513.899	0.00329	rs4244477	0.0003581
19	NDUFS7	60	100000	1334882	1346588	204.755	0.00332	rs4807927	5.591e-06
7	GPR37	112	100000	124173349	124192917	427.675	0.00336	rs4731205	6.423e-05
13	SPATA13	333	100000	23632886	23776048	812.251	0.00336	rs2252068	2.045e-05
19	GAMT	60	100000	1348087	1352552	209.884	0.00337	rs4807927	5.591e-06
8	TM7SF4	171	100000	105421229	105438092	560.604	0.00346	rs2137518	0.000524
10	OBFC1	107	100000	105632289	105667956	434.536	0.00358	rs10883941	0.001463
7	PRPS1L1	82	100000	18032924	18034011	350.26	0.00369	rs12699949	0.0001573
1	FAM78B	204	1000000	164305879	164402830	742.78	0.003701	rs4147482	0.0001333
6	TMEM200A	143	100000	130799954	130805903	501.392	0.00371	rs13203169	0.000462
6	F13A1	435	100000	6089309	6265923	1029.01	0.00376	rs9502418	0.000805
2	RAB3GAP1	116	100000	135526322	135644016	567.155	0.0038	rs4953945	0.00301
21	KCNE2	86	100000	34658192	34665310	267.106	0.00382	rs2834448	0.0009674
8	FNTA	24	100000	43030598	43060088	93.7389	0.00389	rs1052654	0.001211
16	CES3	26	100000	65552638	65566553	102.469	0.00389	rs4081759	0.001866
3	TPRG1	302	100000	190372456	190523964	812.144	0.00398	rs7620702	0.001009
20	GSS	78	100000	32979896	33007262	392.773	0.00402	rs6088635	0.002654
15	PRTG	162	100000	53698892	53822469	504.091	0.00407	rs11852746	0.0003558
8	TCEA1	58	100000	55041668	55097561	276.204	0.00408	rs6473901	0.001847
7	BUD31	48	100000	98844536	98855175	237.69	0.00418	rs10264303	0.00101
7	DTX2	20	100000	75928907	75973248	85.0849	0.0042	rs1558180	0.0001528
7	OPN1SW	82	100000	128199778	128203080	298.856	0.0042	rs3736279	0.001183
6	ZNF193	115	100000	28301051	28309239	465.196	0.00434	rs9368560	0.001028
7	PTCD1	50	100000	98854681	98874355	244.707	0.00435	rs13438585	0.0008652
17	HELZ	141	100000	62497015	62671781	488.232	0.00445	rs9332408	0.001863
7	ZP3	59	100000	75864776	75909324	222.223	0.00452	rs1558180	0.0001528
13	LMO7	442	100000	75092570	75332003	1245.55	0.00465	rs7324353	6.465e-05
1	GNL2	56	100000	37805003	37834083	214.008	0.00471	rs10908355	0.0008317
1	S100A7A	71	100000	151655623	151662325	338.971	0.00473	rs3014878	0.002099
9	OBP2A	102	100000	137577805	137581636	279.615	0.00473	rs462537	1.19e-05
9	MRPS2	90	100000	137532303	137536340	234.242	0.00481	rs462537	1.19e-05
11	DNAJC24	79	100000	31347952	31410958	361.92	0.00511	rs4244477	0.0003581
20	PYGB	119	100000	25176705	25226648	493.199	0.00516	rs2228977	0.0001146
12	ITGA5	46	100000	53075311	53099317	154.681	0.00522	rs12318758	0.0008789
19	C19orf25	42	100000	1424199	1430228	137.879	0.00526	rs4807927	5.591e-06
7	FBXL13	139	100000	102240543	102502524	614.054	0.00528	rs6465878	0.00158
8	EFCAB1	49	100000	49798521	49810344	201.398	0.00533	rs1074382	0.001387
3	GOLGB1	138	100000	122864737	122951292	510.623	0.00538	rs9968051	7.395e-05
6	PGC	75	100000	41812429	41823099	197.681	0.0054	rs4541741	0.004186
6	PKHD1	612	100000	51588103	52060382	1755.43	0.0054	rs2025753	0.0001549
11	UEVLD	126	100000	18509819	18566857	494.39	0.00545	rs2658564	0.003341
3	FBXO40	123	100000	122794859	122831829	346.907	0.00555	rs9968051	7.395e-05
13	USP12	169	100000	26540435	26644029	498.045	0.00564	rs17085268	0.001189
12	MLL2	39	100000	47699024	47735374	186.746	0.00566	rs1054442	0.002341
8	LONRF1	118	100000	12623776	12657363	399.901	0.00568	rs4272378	0.00313
1	CORT	53	100000	10432557	10434546	221.054	0.00572	rs6667629	0.001003
1	TIPRL	72	100000	166414794	166437975	265.327	0.00572	rs2294253	0.0005759
13	B3GALTL	233	100000	30672111	30804411	853.019	0.00572	rs3761870	0.001621
12	RHEBL1	35	100000	47744734	47750042	180.731	0.00574	rs12821008	0.004186
8	OXR1	612	100000	107351648	107834097	1589.54	0.00576	rs6469074	1.76e-05
11	MMP13	116	100000	102318933	102331672	309.753	0.00578	rs11225480	0.0002758
7	CALU	111	100000	128166671	128198764	331.2	0.00581	rs3736279	0.001183
7	FAM126A	143	100000	22947402	23020295	592.653	0.00581	rs727125	1.066e-05
16	FLJ37464	19	100000	65580133	65601160	70.0079	0.00584	rs11568310	0.004023
12	TMED2	78	100000	122635028	122648641	304.979	0.006	rs6488881	0.0006419
11	STT3A	103	100000	124967948	124996490	384.906	0.00618	rs3731422	0.003051
19	ITGB1BP3	53	100000	3884100	3893414	135.675	0.00623	rs1654584	0.0001759
1	DFFA	82	100000	10443189	10455200	344.78	0.00624	rs6667629	0.001003
11	XRRA1	115	100000	74229602	74337880	465.091	0.00646	rs480840	0.002654
17	CD300LF	62	100000	70202046	70220703	176.456	0.00661	rs6501732	0.0003464
7	IGFBP3	105	100000	45918368	45927396	326.603	0.00669	rs6969255	7.154e-05
6	ZKSCAN4	118	100000	28320468	28327981	426.804	0.00671	rs1150696	0.001074
11	EI24	85	100000	124944507	124959785	313.771	0.00675	rs10082632	0.003452
1	NBPF1	33	100000	16762998	16812569	80.6965	0.00676	rs2151192	0.0002631
11	TSG101	98	100000	18458433	18505065	388.539	0.00681	rs2291752	0.002099
21	HSPA13	139	100000	14665307	14677380	373.067	0.00681	rs2014832	0.0006694
7	SRCRB4D	64	100000	75856581	75876948	222.523	0.00683	rs1558180	0.0001528
9	URM1	35	100000	130173460	130192834	128.935	0.00693	rs7040989	0.006127
11	LDHAL6A	76	100000	18434006	18457723	248.625	0.00696	rs2291752	0.002099
1	SLC44A5	414	100000	75440403	75849387	1200.53	0.00699	rs12401888	0.0001873
9	C9orf116	89	100000	137526846	137531582	219.225	0.00699	rs462537	1.19e-05
1	AHCTF1	108	100000	245069024	245148302	367.571	0.0071	rs10924867	0.001143
17	SFRS1	46	100000	53433278	53439706	211.232	0.00716	rs11652086	0.005962
12	DDN	30	100000	47675199	47679355	113.147	0.00722	rs1054442	0.002341
1	APITD1	67	100000	10412745	10434797	241.798	0.00727	rs6667629	0.001003
17	KIF2B	120	100000	49255237	49257572	395.184	0.00731	rs9897679	0.001923
7	CPSF4	39	100000	98874498	98892932	179.942	0.00734	rs13438585	0.0008652
12	PRKAG1	31	100000	47682321	47698859	117.472	0.00738	rs1054442	0.002341
5	SLC45A2	162	100000	33980477	34020537	442.713	0.00749	rs13189856	0.0003064
13	ALOX5AP	225	100000	30207668	30236556	583.752	0.00752	rs4769060	0.001463
7	ASNS	134	100000	97319376	97339790	455.946	0.00757	rs2941405	0.00179
7	SND1	305	100000	127079437	127519895	1052.69	0.0076	rs11977915	0.0002902
1	GLUL	120	100000	180618291	180627573	384.552	0.00762	rs12735664	0.001021
1	NBPF10-2	31	100000	16762998	16791276	76.0086	0.00764	rs2151192	0.0002631
3	HCLS1	122	100000	122832935	122862481	351.673	0.00765	rs9968051	7.395e-05
6	SAMD3	224	100000	130507153	130585792	584.487	0.00768	rs1999683	0.002627
2	GULP1	260	100000	188865634	189168897	913.174	0.00769	rs7422739	0.0002653
7	ARPC1A	71	100000	98761445	98801821	281.088	0.00779	rs10085823	0.001348
12	DDX51	49	100000	131187092	131194833	199.626	0.00783	rs11831679	0.002654
4	RPS3A	51	100000	152240203	152245254	267.316	0.0079	rs12507141	0.0001486
12	DHH	34	100000	47769472	47774869	175.895	0.00791	rs12821008	0.004186
13	SLITRK6	200	100000	85264922	85271484	831.64	0.00791	rs606807	0.000526
19	ABCA7	87	100000	991101	1016570	213.185	0.00791	rs2242437	0.0002133
1	TEDDM1	91	100000	180633874	180636374	300.928	0.00802	rs12735664	0.001021
8	GNRH1	138	100000	25332690	25338473	563.375	0.00805	rs17053594	0.001169
9	PAEP	113	100000	137593424	137598443	276.143	0.00819	rs462537	1.19e-05
9	SH3GLB2	67	100000	130810133	130830400	229.962	0.00822	rs12685378	0.005761
15	SCG3	119	100000	49760841	49800515	431.528	0.00836	rs2414115	0.008235
4	DC2	99	100000	109791189	109808429	499.023	0.00841	rs1836894	0.00488
4	RASL11B	87	100000	53423251	53427759	321.714	0.00842	rs10517269	0.0007816
12	DDX55	93	100000	122652624	122671435	329.798	0.00849	rs6488881	0.0006419
11	OR52E4	145	100000	5862098	5863037	559.108	0.00851	rs11039403	0.002361
11	CHEK1	163	100000	125000245	125051360	536.921	0.00854	rs6590154	0.002984
12	LMBR1L	35	100000	47777189	47790947	179.598	0.00854	rs12821008	0.004186
6	OR2B3P	97	100000	29162062	29163004	388.234	0.00859	rs3129119	0.001261
4	KIAA1712	67	100000	175441434	175478057	249.493	0.0086	rs6553781	0.004186
1	SNX27	91	100000	149851285	149938183	286.884	0.00877	rs1970568	0.0001008
10	ERLIN1	102	100000	101899836	101935804	297.29	0.00881	rs11190396	0.009212
11	NUCB2	84	100000	17254861	17309646	324.644	0.00882	rs10766383	0.0006569
20	ABHD12	106	100000	25223378	25319477	518.469	0.00885	rs2228977	0.0001146
20	PIGU	95	100000	32612006	32728750	395.358	0.00886	rs6088578	0.002483
4	COX7B2	208	100000	46431603	46606009	715.807	0.00888	rs11945399	2.123e-05
7	HOXA1	134	100000	27099138	27102150	384.188	0.0089	rs17471814	0.001221
1	SLC26A9	102	100000	204148799	204179211	288.773	0.00895	rs6421774	0.001855
12	LTA4H	180	100000	94918741	94953496	457.955	0.00896	rs5020450	0.001393
7	FLNC	61	100000	128257718	128286564	221.181	0.00924	rs3736279	0.001183
6	HIST1H2BL	72	100000	27883235	27883688	271.167	0.00942	rs742047	0.002632
6	TBPL1	111	100000	134315993	134350322	297.309	0.00949	rs10499187	0.002716
6	HIST1H2AI	73	100000	27883955	27884424	271.597	0.00959	rs742047	0.002632
22	PNPLA5	150	100000	42606890	42619190	402.142	0.00967	rs138134	0.0004649
19	MAP2K2	71	100000	4041319	4075126	201.675	0.00968	rs11880023	0.0004271
2	MAPRE3	86	100000	27047028	27103591	478.494	0.00969	rs2053386	0.005194
19	KLF2	55	100000	16296650	16299339	153.301	0.0097	rs501537	0.004402
7	ARL4A	135	100000	12693005	12697083	370.886	0.0098	rs2074866	0.0009311
9	NUP188	95	100000	130749797	130809195	336.062	0.0098	rs12685378	0.005761
11	ORAOV1	56	100000	69189512	69199346	156.017	0.00983	rs1789166	0.0027
6	HIST1H3H	71	100000	27885820	27886293	255.154	0.00988	rs742047	0.002632
6	GPRC6A	112	100000	117219940	117256891	361.446	0.00991	rs601200	0.0002618
2	TMEM214	45	100000	27109277	27118069	247.27	0.00994	rs2053386	0.005194
15	LYSMD2	114	100000	49802552	49817608	405.92	0.00994	rs2414115	0.008235
12	TCHP	57	100000	108822705	108840251	193.229	0.00995	rs11068696	0.002777
1	S100A8	100	100000	151629131	151630173	363.502	0.00997	rs3014878	0.002099
2	C2orf27	43	100000	132196533	132241447	164.088	0.01003	rs6733209	0.0003097
8	KCTD9	145	100000	25341280	25371837	631.86	0.01009	rs17053594	0.001169
11	SPCS2	87	100000	74337939	74367724	329.248	0.01013	rs480840	0.002654
8	PKHD1L1	270	100000	110443881	110612676	1074.55	0.01014	rs1044230	0.001463
10	TIMM23	29	100000	51262093	51293342	86.7381	0.01014	rs7076948	0.00195
2	ZRANB3	182	100000	135674043	136005276	851.805	0.01016	rs4954226	0.004197
19	ZNF548	85	100000	62593029	62604598	259.313	0.01016	rs10405778	0.001387
1	S100A12	105	100000	151612807	151614699	374.901	0.0103	rs3014878	0.002099
6	TFEB	130	100000	41759693	41810776	284.891	0.01045	rs4541741	0.004186
12	TUBA1B	35	100000	47807832	47811571	171.024	0.01048	rs12821008	0.004186
6	HIST1H2BM	70	100000	27890800	27891246	240.815	0.01064	rs742047	0.002632
6	HIST1H2AJ	70	100000	27890058	27890497	237.872	0.01075	rs742047	0.002632
2	LYPD6	172	100000	149895358	150038384	514.894	0.01076	rs17348148	0.00195
19	POLR2E	86	100000	1037577	1046391	208.132	0.01076	rs2242437	0.0002133
17	VEZF1	66	100000	53403908	53420614	186.934	0.01089	rs11652086	0.005962
19	COMP	28	100000	18754582	18763114	83.593	0.01096	rs7256502	0.002979
5	NIPBL	102	100000	36912617	37101678	365.772	0.01098	rs158803	0.002979
20	GINS1	98	100000	25336322	25377191	460.584	0.01099	rs3736720	0.000407
5	ZFYVE16	117	100000	79739593	79811254	432.468	0.01103	rs259035	0.00742
15	C15orf48	47	100000	43510054	43512939	187.314	0.01106	rs2467853	0.002183
5	RXFP3	103	100000	33972247	33974099	285.958	0.01112	rs13189856	0.0003064
12	PMCH	46	100000	101114366	101115744	172.061	0.01113	rs1509674	0.009522
12	CLEC2D	164	100000	9713575	9743306	522.352	0.01115	rs10772006	0.001882
11	KIAA1377	148	100000	101290955	101377003	471.567	0.01124	rs12224394	0.005438
6	LYRM2	99	100000	90398663	90405195	315.207	0.01126	rs4706346	0.001443
7	PVRIG	40	100000	99654806	99657047	189.555	0.01126	rs1617502	0.005707
14	DIO2	79	100000	79733621	79748278	327.968	0.01135	rs225010	0.002654
17	GAA	84	100000	75689949	75708274	251.676	0.01136	rs9901556	0.0004653
10	ANUBL1	37	100000	45431044	45488257	128.759	0.01137	rs7074524	0.002075
12	GTSF1	63	100000	53136002	53153653	176.239	0.01138	rs12318758	0.0008789
10	CHUK	114	100000	101938113	101979334	351.718	0.01141	rs7082753	0.004602
3	XIRP1	94	100000	39199710	39209081	251.656	0.01142	rs9833185	0.001011
15	GATM	80	100000	43440613	43458272	401.011	0.01144	rs1719246	0.001739
18	ST8SIA5	192	100000	42513078	42591037	421.235	0.01147	rs17707032	0.0002737
9	CERCAM	40	100000	130222579	130239451	176.333	0.01152	rs7040989	0.006127
9	DOLK	52	100000	130747629	130749833	202.356	0.01156	rs12685378	0.005761
6	NKAPL	105	100000	28335076	28336715	335.032	0.01157	rs11965538	0.002319
5	TRIO	491	100000	14196828	14562458	1285.51	0.01167	rs26280	9.894e-05
12	NOC4L	67	100000	131194945	131202939	214.509	0.01178	rs11831679	0.002654
14	ACTR10	43	100000	57736585	57772106	146.443	0.01179	rs2145600	0.000956
6	ZNF187	111	100000	28342766	28353959	361.777	0.01189	rs11965538	0.002319
7	ATP5J2	32	100000	98893719	98901744	133.736	0.01192	rs13438585	0.0008652
5	JAKMIP2	257	100000	146950898	147142445	710.304	0.01197	rs1549912	0.0003885
8	ENY2	63	100000	110415811	110425087	228.375	0.01197	rs2980614	0.006238
17	SLC4A1	42	100000	39681283	39701028	117.873	0.01198	rs2074105	0.002728
9	PHYHD1	60	100000	130722994	130744141	204.329	0.012	rs12685378	0.005761
2	A26C1A	15	100000	131692393	131738886	74.2863	0.01206	rs1834273	0.007848
15	SPATA5L1	70	100000	43481877	43500905	306.607	0.01207	rs2467853	0.002183
20	ENTPD6	105	100000	25124338	25155360	261.281	0.01211	rs6050477	0.0002054
20	GATA5	75	100000	60471947	60484421	193.647	0.01216	rs11908532	0.00138
15	TMEM62	35	100000	41213013	41264633	132.014	0.01219	rs7166467	0.001762
11	MLL	63	100000	117812414	117901146	206.636	0.01224	rs2017122	0.004528
4	USP46	82	100000	53155964	53220197	406.294	0.0123	rs346011	0.006182
2	AGBL5	48	100000	27127994	27146994	234.029	0.01232	rs2053386	0.005194
11	OR52E8	164	100000	5834554	5835508	561.597	0.01239	rs11039403	0.002361
14	MARK3	142	100000	102921453	103039919	519.583	0.01239	rs1013650	0.004208
3	SELT	75	100000	151803755	151830924	210.781	0.01243	rs10935808	0.002253
8	LYPLA1	44	100000	55121490	55177130	205.206	0.01243	rs6473901	0.001847
11	CHRDL2	103	100000	74085121	74119834	268.66	0.01256	rs577102	0.002979
19	C19orf24	41	100000	1226519	1230243	101.261	0.01257	rs8110307	0.003065
11	DDX6	84	100000	118123682	118167182	279.803	0.01282	rs552079	0.00122
19	HMHA1	92	100000	1018173	1037627	212.167	0.01282	rs2242437	0.0002133
1	VTCN1	153	100000	117487731	117555072	363.245	0.01291	rs12567453	0.001192
19	ZNF547	103	100000	62566702	62582737	310.585	0.01292	rs10405778	0.001387
14	CNIH	65	100000	53963396	53977898	224.782	0.01299	rs3204303	0.002807
4	SMARCAD1	119	100000	95347781	95431466	481.525	0.0131	rs11730135	0.001627
2	POMC	55	100000	25237225	25245063	196.046	0.01314	rs4665287	0.003332
2	GALNT14	407	100000	30986836	31215075	1025.43	0.01316	rs17394359	0.001863
7	GAL3ST4	52	100000	99594800	99604309	209.538	0.01317	rs1617502	0.005707
15	BCL2L10	70	100000	50189113	50192264	232.018	0.01327	rs2231292	0.003099
16	C16orf70	54	100000	65701415	65739943	171.153	0.01329	rs8051891	2.69e-05
14	PSMA3	41	100000	57781345	57808479	165.857	0.01333	rs2145600	0.000956
9	FOXD4L2-2	1	100000	69666442	69669551	6.11948	0.01339	rs10752555	0.01337
9	CBWD5	1	100000	69671823	69729991	6.11948	0.0134	rs10752555	0.01337
6	OR2W1	99	100000	29119968	29120931	361.128	0.01341	rs6456888	0.003981
7	GATS	45	100000	99644496	99707549	192.786	0.01347	rs1617502	0.005707
6	C6orf105	332	100000	11821894	11887052	870.513	0.0135	rs6934072	0.002361
10	MEIG1	74	100000	15041443	15054856	203.543	0.01352	rs7906952	0.0006183
11	NEU3	83	100000	74377597	74396391	291.751	0.01354	rs688665	0.003341
7	FBXL18	79	100000	5481953	5519925	220.07	0.01355	rs6964614	4.014e-05
9	LRRC8A	62	100000	130684211	130720138	186.946	0.01362	rs7038883	0.004785
1	TESK2	106	100000	45582141	45729427	375.973	0.01364	rs3219487	0.001094
9	FOXD4L4-2	1	100000	69666442	69669551	6.11948	0.01368	rs10752555	0.01337
1	CROCC	57	100000	17121031	17172061	145.544	0.01371	rs6689457	0.0002817
9	CBWD3-1	1	100000	69671819	69729997	6.11948	0.01371	rs10752555	0.01337
7	GPC2	49	100000	99605164	99612926	200.298	0.01377	rs1617502	0.005707
9	FAM73B	114	100000	130839073	130874172	362.426	0.0138	rs17452484	0.005761
1	ARHGEF19	76	100000	16397185	16411691	245.084	0.01381	rs12119764	8.203e-05
1	S100A9	119	100000	151596953	151600127	394.971	0.01381	rs3014878	0.002099
2	MGC50273	30	100000	132269003	132275704	84.8648	0.01384	rs10187208	0.0009354
6	TMEM170B	196	100000	11646496	11691743	591.566	0.01386	rs479526	0.0005347
19	CIRBP	42	100000	1220266	1224171	101.345	0.01394	rs8110307	0.003065
4	RPL34	72	100000	109761170	109771088	293.931	0.01397	rs10011349	0.005356
20	NLP	186	100000	25381337	25514153	632.764	0.01398	rs3736720	0.000407
7	TRIM4	77	100000	99325971	99355090	288.797	0.01401	rs1981549	0.002032
8	FLJ23356	23	100000	43067817	43097480	71.4795	0.01405	rs13271956	0.003338
11	IMMP1L	79	100000	31410524	31487745	309.404	0.01411	rs4244477	0.0003581
2	TSSC1	309	100000	3171749	3360605	871.172	0.0142	rs11677448	0.003321
9	ZNF483	94	100000	113327267	113379945	250.184	0.01422	rs7868884	4.549e-05
3	CX3CR1	121	100000	39279988	39296531	303.636	0.01425	rs13088991	0.0001436
7	STAG3	52	100000	99613473	99649946	209.687	0.01425	rs1617502	0.005707
20	PARD6B	85	100000	48781487	48803685	244.448	0.01429	rs231582	0.007066
4	WHSC1	38	100000	1842920	1953732	105.173	0.01433	rs9999954	0.01548
3	EIF2A	91	100000	151747263	151786493	250.758	0.01434	rs10935808	0.002253
15	OR4F15	65	100000	100175912	100176851	220.419	0.01436	rs7182334	0.0001763
17	CCDC40	100	100000	75625029	75689007	254.434	0.01437	rs9901556	0.0004653
11	TTC36	47	100000	117903419	117906950	172.896	0.01442	rs7941217	0.008027
11	FOXRED1	91	100000	125644264	125653237	258.99	0.01453	rs8177352	0.0004243
8	THEX1	211	100000	8897723	8928259	653.953	0.01454	rs9644673	0.002939
9	OR2K2	92	100000	113129583	113130534	225.278	0.01457	rs12552863	0.001617
6	ZNF311	105	100000	29070572	29081016	363.254	0.01463	rs6456888	0.003981
19	C19orf23	42	100000	1218469	1221259	101.368	0.01463	rs8110307	0.003065
22	PICK1	61	100000	36783207	36801654	200.364	0.01464	rs2235573	0.006482
4	DCHS2	264	100000	155375137	155531899	674.367	0.01477	rs7674936	0.0003581
17	CACNG1	82	100000	62471167	62483373	213.166	0.01482	rs16960542	0.002036
7	HOXA2	143	100000	27106497	27108919	375.855	0.01492	rs17471814	0.001221
8	DOCK5	298	100000	25098203	25326536	724.942	0.01492	rs17053594	0.001169
10	OPALIN	177	100000	98092964	98109082	544.28	0.01493	rs2861574	0.001773
5	FAM153B	38	100000	175444514	175476063	162.181	0.01495	rs2241355	0.00801
15	OR4F6	59	100000	100163445	100164384	200.921	0.0151	rs7182334	0.0001763
20	FAM65C	114	100000	48636052	48686833	284.735	0.0151	rs6096051	0.002555
7	FKBP6	34	100000	72380235	72410577	157.457	0.01512	rs10248063	0.01656
6	FAM162B	94	100000	117180052	117193579	252.837	0.0152	rs601200	0.0002618
7	SNX13	230	100000	17798180	17946656	797.869	0.01527	rs1404422	0.002099
19	ZNF17	63	100000	62614340	62625119	171.684	0.0153	rs10405778	0.001387
12	LRIG3	140	100000	57552203	57600529	409.804	0.01533	rs11172795	0.005743
12	RACGAP1	63	100000	48669211	48705574	179.38	0.01533	rs10875990	0.001569
12	C12orf48	75	100000	101038085	101115428	259.426	0.01535	rs10860840	0.008629
6	OR2B2	72	100000	27987002	27988076	195.224	0.01538	rs9380030	0.0008406
1	RSPO1	70	100000	37849537	37873078	165.973	0.01539	rs10908355	0.0008317
1	TOE1	47	100000	45577928	45582237	171.573	0.01545	rs3219487	0.001094
8	MSR1	285	100000	16009757	16094671	688.735	0.01546	rs10094036	0.0008576
8	ANGPT1	414	100000	108330885	108579430	938.728	0.01552	rs1283688	0.002361
12	MGC50559	98	100000	31703387	31713168	272.494	0.01578	rs7307916	0.002594
2	B3GNT2	67	100000	62276765	62305370	190.431	0.01582	rs11898948	0.004055
4	FBXO8	107	100000	175394384	175441977	289.463	0.01603	rs11133035	0.002476
11	SRPR	95	100000	125638043	125643960	266.24	0.01608	rs8177352	0.0004243
5	SPINK6	132	100000	147562596	147574893	524.64	0.0161	rs13179181	0.007066
2	MOGAT1	152	100000	223244700	223282893	368.459	0.01613	rs10932968	0.003613
7	TRIM50	28	100000	72364470	72380021	138.905	0.01617	rs10248063	0.01656
7	NSUN5	22	100000	72355161	72360759	105.438	0.01621	rs1178968	0.01929
7	C7orf54	53	100000	127424797	127427366	163.632	0.01622	rs3808058	0.00157
2	EHBP1	153	100000	62786636	63127125	526.551	0.01628	rs1022110	0.003396
17	SPHK1	52	100000	71892296	71895536	148.505	0.0164	rs9889656	0.000126
6	ALDH8A1	113	100000	135280220	135312937	376.33	0.01644	rs4646870	0.002574
1	HPDL	43	100000	45565131	45566933	135.167	0.01645	rs3219487	0.001094
11	TMEM25	48	100000	117907133	117911760	171.629	0.01647	rs9332801	0.008699
1	ZC3H12A	56	100000	37712705	37722565	146.925	0.01652	rs4653294	0.00109
1	SPATA21	69	100000	16597724	16636506	192.958	0.01657	rs11260733	0.0006401
7	ZNF107	60	100000	63763945	63808836	195.746	0.01657	rs10807682	0.00155
3	C3orf56	114	100000	128394663	128399715	269.662	0.01662	rs4679344	0.001463
5	FAM151B	98	100000	79819555	79873962	304.472	0.01663	rs187262	0.00801
1	MUTYH	48	100000	45567500	45578729	167.125	0.01664	rs3219487	0.001094
11	SPTY2D1	90	100000	18584523	18612596	248.513	0.01672	rs11024717	0.004678
15	ODF3L1	38	100000	73803373	73807082	136.299	0.01673	rs12905062	0.009229
6	HIST1H2AL	67	100000	27941085	27941555	219.373	0.01678	rs9368537	0.001001
9	OR1L3	63	100000	124477229	124478204	157.75	0.01689	rs11792470	0.002798
7	C7orf36	89	100000	39572533	39578996	240.052	0.01694	rs10236547	0.008654
7	C7orf43	41	100000	99589978	99594238	139.944	0.01694	rs11771139	0.009229
7	C7orf59	44	100000	99584465	99589769	149.979	0.01694	rs11771139	0.009229
11	RNF169	112	100000	74137560	74231106	348.04	0.01701	rs512780	0.002979
19	OR7C1	94	100000	14770985	14771948	221.24	0.01703	rs2335227	0.003045
6	OR2J3	93	100000	29187646	29188582	302.99	0.01709	rs3129119	0.001261
10	CWF19L1	111	100000	101982044	102017427	311.453	0.01719	rs7082753	0.004602
1	IRF2BP2	139	100000	232806637	232811894	324.942	0.0172	rs530596	0.001067
3	SERP1	66	100000	151742469	151747118	177.794	0.01721	rs10935808	0.002253
22	RAB36	101	100000	21817512	21836531	353.34	0.01723	rs739362	0.005515
2	ABCG8	178	100000	43919606	43959109	418.9	0.01724	rs4148214	8.693e-05
8	EBAG9	129	100000	110621104	110646567	443.509	0.01724	rs1044230	0.001463
1	ATP6V0B	62	100000	44213188	44216559	197.319	0.01725	rs2428953	0.003057
12	NUP37	54	100000	100992102	101036491	186.667	0.01729	rs10860840	0.008629
11	OR52E6	180	100000	5818761	5819703	543.399	0.01753	rs11039403	0.002361
4	SH3D19	130	100000	152260882	152367110	473.888	0.01756	rs17633648	0.0001652
13	WASF3	277	100000	26029839	26161082	716.039	0.01756	rs9512262	0.001131
16	TRADD	46	100000	65745589	65751313	139.373	0.0176	rs8051891	2.69e-05
6	HIST1H2BO	75	100000	27969181	27969648	209.446	0.01765	rs9368537	0.001001
6	HIST1H1B	68	100000	27942548	27943338	218.147	0.01767	rs9368537	0.001001
12	GLTP	63	100000	108773130	108802676	161.029	0.01769	rs11068696	0.002777
10	DCLRE1C	78	100000	14988876	15036100	205.13	0.01776	rs7906952	0.0006183
19	GPX4	71	100000	1054935	1057787	167.276	0.01782	rs2242437	0.0002133
12	WNT1	39	100000	47658502	47662746	116.297	0.0179	rs1054442	0.002341
12	GIT2	69	100000	108851991	108918483	214.034	0.01791	rs3742011	0.003018
12	CCDC53	73	100000	100930847	100980029	204.789	0.01793	rs10507141	0.009099
6	PGBD1	129	100000	28357342	28378305	388.574	0.01805	rs11965538	0.002319
7	GJC3	62	100000	99359103	99365179	247.952	0.01807	rs1981549	0.002032
8	C8orf34	537	100000	69512701	69893811	1113.57	0.01814	rs4313142	0.0001178
22	SLC16A8	62	100000	36804089	36809116	191.11	0.01821	rs2235573	0.006482
9	ODF2	57	100000	130258252	130303060	266.348	0.01822	rs7040989	0.006127
9	KIAA0368	145	100000	113162793	113286846	431.489	0.01828	rs7868884	4.549e-05
9	OR1L1	78	100000	124463665	124464748	187.113	0.01829	rs11792470	0.002798
6	HIST1H2AM	76	100000	27968455	27968942	212.358	0.01837	rs9368537	0.001001
22	SULT4A1	177	100000	42551719	42589711	446.306	0.01842	rs138134	0.0004649
1	C1orf129	157	100000	169171259	169234570	446.411	0.01857	rs9426910	8.693e-05
17	EIF4A3	99	100000	75723611	75735533	269.785	0.01858	rs1800315	0.007148
12	RPL6	26	100000	111327376	111331826	76.5258	0.01859	rs7971231	0.001311
2	C2orf25	77	100000	150134396	150152517	254.193	0.0186	rs6729581	0.006419
16	MGC4655	46	100000	65739505	65742403	134.479	0.0186	rs8051891	2.69e-05
2	COMMD1	162	100000	61986306	62216709	468.003	0.01862	rs7607266	0.001823
8	CDCA2	110	100000	25372429	25421342	465.775	0.01868	rs2709618	0.003782
20	TGM3	249	100000	2224612	2269725	540.185	0.01869	rs17312424	0.0003429
7	FAM40B	95	100000	128861535	128915473	250.62	0.01877	rs692597	0.000457
15	DUOX2	75	100000	43172143	43193651	193.6	0.01881	rs2470667	0.006144
6	HIST1H3J	78	100000	27966071	27966549	216.578	0.01884	rs9368537	0.001001
11	TTC12	193	100000	112690460	112742324	502.582	0.01896	rs4938012	0.001169
1	B4GALT2	66	100000	44217452	44229427	190.29	0.01897	rs2428953	0.003057
12	ZNF385A	36	100000	53049186	53064748	103.264	0.01897	rs12318758	0.0008789
18	TCF4	259	100000	51040559	51406858	603.444	0.01902	rs17061809	0.001741
15	PLDN	72	100000	43666708	43689201	208.884	0.01903	rs12916762	0.0007829
2	HOXD3	70	100000	176737050	176746072	178.958	0.01922	rs13414698	0.002123
4	CXXC4	80	100000	105612791	105631916	207.539	0.01936	rs17034592	0.00248
19	GNA11	72	100000	3045407	3072454	153.894	0.01938	rs308048	0.001463
6	HIST1H4L	68	100000	27948904	27949268	205.561	0.0194	rs9368537	0.001001
11	CASP4	110	100000	104318803	104344535	306.07	0.01957	rs11226565	0.004972
8	CHRNA6	53	100000	42726936	42742776	177.385	0.0199	rs13261190	0.0003009
16	FBXL8	45	100000	65751391	65755578	133.423	0.01993	rs8051891	2.69e-05
14	CKB	70	100000	103055748	103058923	231.016	0.0201	rs2765051	0.006295
7	MICALL2	43	100000	1440520	1465635	126.918	0.02019	rs7796482	0.004414
14	C14orf106	57	100000	44742142	44792146	217.578	0.02022	rs4906570	0.001456
20	B4GALT5	165	100000	47682889	47763828	439.708	0.02022	rs12106002	0.001614
10	FAM53B	267	100000	126297852	126422920	625.571	0.02024	rs4962397	0.001061
16	CYLD	148	100000	49333461	49393347	366.111	0.02031	rs2098456	0.0002104
4	GABRA4	205	100000	46615673	46690337	605.134	0.02045	rs11946433	0.001031
9	PSAT1	171	100000	80101878	80134829	393.59	0.02045	rs10867186	0.0009674
11	FOSL1	49	100000	65416267	65424573	146.047	0.02048	rs568617	0.01166
16	CBFB	42	100000	65620550	65692459	125.917	0.02051	rs1881465	0.01582
2	PAIP2B	152	100000	71263375	71307741	383.771	0.02053	rs13406418	0.002595
3	PTX3	122	100000	158637273	158644111	359.883	0.02053	rs1456110	0.0006714
9	RUSC2	87	100000	35480123	35551889	211.661	0.02054	rs10814244	0.0008445
10	SLK	158	100000	105717459	105777332	535.645	0.02054	rs10883953	0.002574
6	HIST1H3I	67	100000	27947601	27948078	204.461	0.02057	rs9368537	0.001001
11	CCDC85B	45	100000	65414450	65415682	137.552	0.02059	rs568617	0.01166
1	BOLA1	26	100000	148137824	148138969	78.0798	0.02061	rs12078573	0.0152
1	ARTN	76	100000	44171578	44175471	238.375	0.02063	rs2428953	0.003057
6	MDFI	116	100000	41714172	41729960	237.641	0.02071	rs4541741	0.004186
4	PGDS	108	100000	95438729	95483050	399.076	0.02076	rs11730135	0.001627
6	IHPK3	212	100000	33797420	33822660	577.396	0.02086	rs9469583	0.0008893
16	HSF4	40	100000	65754857	65761349	114.34	0.02091	rs8051891	2.69e-05
17	ITGA2B	45	100000	39805075	39822399	138.819	0.02099	rs850714	0.0005864
14	OTX2	131	100000	56337177	56346937	294.429	0.02101	rs17778723	0.003593
10	TLL2	275	100000	98114355	98263658	629.392	0.02112	rs2861574	0.001773
1	EFHD2	70	100000	15609027	15629422	159.665	0.02119	rs742363	0.002283
1	IPO13	82	100000	44185229	44206012	251.035	0.02125	rs2428953	0.003057
1	S100A7L2	83	100000	151676094	151679127	252.823	0.02135	rs11205280	0.002605
3	CMTM7	199	100000	32408166	32471337	424.757	0.02145	rs347128	0.0001624
5	C5orf38	163	100000	2805261	2808511	405.449	0.02148	rs10071810	0.001898
7	YWHAG	82	100000	75794051	75826252	216.624	0.02159	rs17149177	0.001349
7	ZNF3	46	100000	99499588	99517307	134.432	0.0216	rs4729566	0.002183
11	TIRAP	97	100000	125658191	125670038	251.344	0.02165	rs8177352	0.0004243
12	CCDC91	416	100000	28301399	28594366	1366.42	0.0217	rs12317524	0.004856
12	SELPLG	68	100000	107539808	107551799	163.902	0.02178	rs7136129	0.00314
11	FIBP	46	100000	65407786	65412586	140.083	0.02185	rs568617	0.01166
1	TMEM59	58	100000	54269936	54291699	186.743	0.02188	rs12046885	0.001227
19	TRIM28	31	100000	63747647	63753894	90.0315	0.02191	rs4801609	0.003749
1	OR2W3	120	100000	246125511	246126456	313.268	0.02192	rs11204555	0.008438
3	HTR1F	79	100000	88114415	88125609	258.044	0.02193	rs12495772	0.001502
10	FAM21B-1	2	100000	47414028	47469423	8.15083	0.02195	rs2805230	0.01328
11	CTSW	45	100000	65403859	65407788	137.278	0.02196	rs568617	0.01166
7	RALA	106	100000	39629686	39714242	319.705	0.02198	rs10236547	0.008654
4	FAM13A1	387	100000	89866128	90197346	878.7	0.02201	rs4555592	0.0007829
2	OSR1	87	100000	19414726	19421853	245.246	0.02202	rs11885962	0.004678
8	CHRNB3	86	100000	42671718	42711366	277.825	0.02202	rs13261190	0.0003009
17	UBE2O	85	100000	71897207	71960883	214.963	0.02203	rs9889656	0.000126
12	TMEM16F	252	100000	43896169	44112399	674.42	0.02204	rs11182955	0.001143
6	C6orf125	187	100000	33773323	33787482	508.057	0.02208	rs9469583	0.0008893
14	GMFB	45	100000	54010958	54025494	161.943	0.02209	rs7148766	0.006987
19	ZNF304	103	100000	62554456	62563077	263.531	0.02211	rs10405778	0.001387
12	GPRC5A	104	100000	12935222	12957867	214.965	0.02212	rs4763904	0.003614
1	DPH2	65	100000	44208239	44211630	199.907	0.02213	rs2428953	0.003057
12	PLEKHA9	90	100000	43853113	43896056	281.998	0.02214	rs11182954	0.002004
13	DNAJC3	97	100000	95127483	95241285	255.147	0.02223	rs3087339	0.001211
7	ATP6V1F	47	100000	128290133	128293138	135.151	0.02243	rs2291561	0.001505
1	BARHL2	90	100000	90950166	90955382	232.689	0.02245	rs6428600	0.000501
7	SMO	57	100000	128615948	128640621	145.507	0.02245	rs6467233	0.0006853
18	MYOM1	223	100000	3056804	3210106	437.006	0.02249	rs16944391	0.0006394
1	OR2T8	131	100000	246150942	246151881	344.635	0.02253	rs11204555	0.008438
1	LRIG2	128	100000	113417353	113468865	394.71	0.02262	rs749956	0.01099
12	WSCD2	164	100000	107047640	107168443	387.546	0.02267	rs338168	0.003493
1	C1orf67	93	100000	223183985	223222249	318.449	0.02271	rs1110378	0.0126
2	SPP2	331	100000	234624084	234650515	677.718	0.02276	rs3648	0.003107
13	OLFM4	165	100000	52500972	52524189	381.741	0.02301	rs9568797	5.039e-05
16	TMEM208	42	100000	65818516	65820683	138.375	0.02304	rs8051891	2.69e-05
7	ZSCAN21	46	100000	99485352	99500600	132.754	0.02308	rs11771331	0.002183
10	BLOC1S2	93	100000	102023702	102036429	230.954	0.02319	rs7082753	0.004602
19	EFNA2	46	100000	1237167	1250944	98.6594	0.02328	rs8110307	0.003065
5	IRX2	171	100000	2799879	2804769	418.23	0.0233	rs10071810	0.001898
4	C4orf6	101	100000	5577783	5580428	321.171	0.02331	rs16837352	1.218e-05
12	AQP6	64	100000	48652886	48657189	150.505	0.02331	rs10875990	0.001569
2	EMILIN1	41	100000	27155009	27162769	157.021	0.02341	rs7575465	0.007812
15	DUOXA2	80	100000	43193815	43197593	199.261	0.02344	rs2470667	0.006144
22	DGCR6L	31	100000	18681799	18687608	72.066	0.02348	rs12168751	0.0003631
10	DNTT	178	100000	98054074	98088311	516.404	0.02355	rs2861574	0.001773
16	FHOD1	55	100000	65820792	65838926	168.751	0.0236	rs8051891	2.69e-05
19	ZNF433	57	100000	11986531	12007525	175.097	0.02366	rs279151	0.003382
6	OR2B6	58	100000	28032997	28033939	146.033	0.02382	rs9366713	0.0007031
15	DUOXA1	84	100000	43196977	43209349	209.094	0.02386	rs2470667	0.006144
16	NOL3	41	100000	65765370	65767127	116.096	0.02386	rs8051891	2.69e-05
22	PISD	69	100000	30344478	30356810	204.688	0.02389	rs16989337	0.005623
15	SORD	63	100000	43102632	43154331	183.344	0.02391	rs2470667	0.006144
16	LRRC29	46	100000	65798542	65818402	147.165	0.02404	rs8051891	2.69e-05
6	HIST1H4J	72	100000	27899881	27900237	204.836	0.02407	rs200502	0.002747
1	CCDC24	68	100000	44229866	44234785	174.619	0.02412	rs2428953	0.003057
6	HBS1L	184	100000	135323213	135417715	641.371	0.02422	rs4646870	0.002574
19	UBE2M	28	100000	63758890	63762155	79.8294	0.02426	rs4801609	0.003749
22	RTN4R	98	100000	18608937	18635816	189.741	0.02437	rs12168751	0.0003631
5	HNRNPH1	42	100000	178973784	178983328	116.344	0.02438	rs17616992	0.004308
5	PLK2	189	100000	57785566	57791670	502.299	0.02439	rs11948189	0.003396
16	ELMO3	41	100000	65790528	65795428	128.539	0.02471	rs8051891	2.69e-05
6	FAM26E	99	100000	116939500	116946402	290.131	0.02475	rs17078062	0.005427
10	KIAA1217	1034	100000	24023680	24876778	2145.05	0.02495	rs11595147	0.002614
13	CYSLTR2	115	100000	48178951	48181499	290.207	0.02495	rs7320290	0.001308
15	CSPG4	54	100000	73753717	73792244	146.599	0.02505	rs4616261	0.003742
5	SH3PXD2B	246	100000	171693107	171814132	603.269	0.02507	rs11134743	0.003662
8	CYP11B2	73	100000	143988976	143996261	268.509	0.02508	rs6410	0.004186
1	SLC35E2	10	100000	1653540	1667291	25.0235	0.02535	rs7528782	0.008463
16	E2F4	43	100000	65783568	65790322	128.474	0.02535	rs8051891	2.69e-05
14	C14orf172	66	100000	103065261	103073163	206.754	0.02536	rs2765051	0.006295
8	RGS20	99	100000	54926920	55034417	256.16	0.0254	rs6473901	0.001847
17	KRT40	13	100000	36387493	36396116	44.6779	0.02552	rs12453328	0.0007626
17	EZH1	35	100000	38105818	38150597	105.255	0.02556	rs1553468	0.0151
19	MZF1	27	100000	63765095	63776754	76.8048	0.02558	rs4801609	0.003749
7	RAMP3	207	100000	45163891	45190375	459.639	0.0256	rs3757577	0.002399
19	CHMP2A	28	100000	63754744	63758298	79.8294	0.02562	rs4801609	0.003749
10	ASB13	174	100000	5720836	5748547	379.028	0.02572	rs11259742	0.005761
6	HIST1H2BN	68	100000	27914418	27914867	201.569	0.02574	rs200502	0.002747
5	SPINK5L2	133	100000	147529488	147535154	502.847	0.0258	rs13179181	0.007066
3	SATB1	135	100000	18364437	18440344	306.209	0.02583	rs12497500	0.01792
14	FANCM	62	100000	44674885	44739843	200.238	0.02584	rs12433565	0.001713
1	SV2A	29	100000	148141858	148156054	79.7299	0.02593	rs12078573	0.0152
3	LSAMP	609	100000	117011831	117647068	1197.98	0.02593	rs16824930	0.001739
2	MAP4K4	165	100000	101680919	101877584	439.359	0.02602	rs17801985	0.00306
1	NOS1AP	586	100000	160306204	160606437	1213.99	0.02607	rs11577628	5.003e-06
16	EXOC3L	47	100000	65775782	65781608	133.432	0.02614	rs8051891	2.69e-05
6	C6orf103	293	100000	146961828	147178290	635.714	0.02615	rs1327676	0.004211
6	SF3B5	98	100000	144457710	144458447	228.386	0.0263	rs6570602	0.001646
1	C1orf101	215	100000	242691315	242870285	474.616	0.02632	rs12142075	0.002255
16	TPSD1	46	100000	1246273	1248495	110.383	0.02654	rs909921	0.002183
7	HOXA3	157	100000	27112333	27133164	364.97	0.02664	rs17471814	0.001221
9	RBM18	89	100000	124043603	124066911	203.858	0.02668	rs10818647	0.001246
6	HIST1H2AK	69	100000	27913636	27914096	204.37	0.02669	rs200502	0.002747
7	CYP3A43	67	100000	99263571	99302109	198.561	0.0267	rs1865472	0.009853
2	KHK	44	100000	27163114	27177123	164.161	0.02671	rs7575465	0.007812
4	RAPGEF2	104	100000	160408447	160500751	326.258	0.02672	rs6840293	0.000407
16	CES2	38	100000	65525847	65536495	104.567	0.0268	rs4081759	0.001866
6	OR2J2	81	100000	29249289	29250330	245.244	0.02699	rs3129119	0.001261
9	TRUB2	39	100000	130111216	130124518	107.268	0.02708	rs7852856	0.006332
19	ANKRD24	80	100000	4134350	4175811	185.913	0.02714	rs353694	0.009271
7	POMZP3	37	100000	76077238	76094556	90.4891	0.02718	rs10247542	0.0005084
3	MAGEF1	113	100000	185910848	185912530	247.516	0.02723	rs4330241	0.001211
2	DPYSL5	110	100000	26924472	27026723	390.76	0.02735	rs877273	0.005087
16	LOC653319	46	100000	65767005	65775384	126.887	0.02737	rs8051891	2.69e-05
16	TPSB2	50	100000	1218336	1220186	109.642	0.02745	rs909921	0.002183
12	HAL	165	100000	94891272	94914202	376.249	0.02758	rs5020450	0.001393
1	FAM46C	166	100000	117950126	117972534	395.727	0.02762	rs1808807	0.0008264
6	SCAND3	60	100000	28647385	28663091	147.846	0.02762	rs9357070	0.007637
17	STAT3	73	100000	37718868	37794039	197.785	0.02763	rs3785898	0.006034
14	ARID4A	45	100000	57834974	57910204	146.566	0.02774	rs2145600	0.000956
12	TUBA1A	27	100000	47864849	47869128	87.3452	0.02781	rs4898527	0.007068
10	CTGLF1	2	100000	45641055	45662927	7.17628	0.02796	rs2597024	0.00877
9	FOXD4L3	1	100000	70107602	70109820	4.81092	0.0281	rs12554965	0.02828
11	EFEMP2	48	100000	65390487	65396916	136.263	0.02812	rs568617	0.01166
5	PIK3R1	139	100000	67558217	67633405	296.093	0.02816	rs1862162	0.0007534
11	ELP4	150	100000	31487872	31761905	471.848	0.02825	rs2177482	1.399e-05
22	GNAZ	140	100000	21742668	21797221	397.074	0.02832	rs739362	0.005515
16	TPSG1	50	100000	1211652	1215255	107.332	0.02835	rs909921	0.002183
12	DDX23	65	100000	47509805	47532224	149.631	0.02841	rs10783287	0.01621
14	EFS	99	100000	22895450	22904682	207.572	0.02843	rs12890908	0.002209
22	C22orf30	81	100000	30402241	30438731	239.997	0.02844	rs16989337	0.005623
5	FCHO2	117	100000	72287654	72422105	314.452	0.02859	rs2548331	0.005221
1	OTUD7B	59	100000	148178855	148249310	157.152	0.02861	rs10494261	0.01211
9	C9orf5	232	100000	110817235	110922046	566.221	0.02865	rs11789624	0.0006569
19	EBI3	60	100000	4180539	4188524	143.551	0.02868	rs353694	0.009271
7	OR2AE1	59	100000	99311620	99312592	188.915	0.02872	rs1121592	0.009853
20	TMEM189	62	100000	48173714	48203667	181.89	0.02877	rs1544096	0.005169
16	CACNA1H	72	100000	1143241	1211773	134.484	0.02881	rs909921	0.002183
12	EIF2B1	105	100000	122671522	122684200	307.844	0.02901	rs6488881	0.0006419
12	AMN1	143	100000	31715337	31773375	317.183	0.02903	rs7307916	0.002594
3	IQCB1	113	100000	122971299	123036616	342.213	0.02905	rs9849087	0.0001066
18	C18orf25	116	100000	42007985	42100953	348.442	0.02922	rs2044222	0.00801
2	ACSL3	158	100000	223433975	223516363	365.592	0.02927	rs4674735	0.00456
16	FAM96B	39	100000	65523466	65525804	104.795	0.02934	rs4081759	0.001866
11	ACRV1	113	100000	125047438	125056152	291.263	0.02935	rs6590154	0.002984
14	PRKCH	416	100000	60858267	61087451	764.288	0.02935	rs11158345	3.295e-06
11	C11orf60	52	100000	117920468	117941960	161.033	0.02941	rs2071702	0.009165
1	SF3B4	30	100000	148161834	148166326	79.8255	0.02948	rs12078573	0.0152
2	RPRM	71	100000	154042097	154043568	164.911	0.02951	rs10168397	0.0008589
14	RABGGTA	76	100000	23804583	23810643	184.927	0.02954	rs12896458	0.004518
10	PLEKHA1	226	100000	124124209	124181856	491.083	0.02956	rs11200587	0.003808
11	GAB2	224	100000	77603989	77806414	790.729	0.02957	rs11237462	5.513e-05
1	HIST2H4B-2	23	100000	148098953	148099349	58.4389	0.0297	rs16835135	0.01556
1	MTMR11	33	100000	148167167	148174867	89.3012	0.02973	rs11205308	0.01211
17	SPATA22	161	100000	3290063	3321787	346.915	0.03006	rs11656519	0.001402
1	HIST2H4A-2	23	100000	148098953	148099349	58.4389	0.03017	rs16835135	0.01556
15	TMOD2	142	100000	49831101	49889635	481.06	0.03027	rs2414115	0.008235
19	ZNF235	91	100000	49482340	49501018	277.19	0.03036	rs1808735	0.002183
8	NDRG1	247	100000	134318595	134378680	477.739	0.03039	rs10088253	9.265e-05
8	POLB	67	100000	42315186	42348470	200.647	0.03041	rs3736649	0.01479
8	GML	107	100000	143913218	143925264	283.255	0.03044	rs6410	0.004186
22	RTDR1	154	100000	21731592	21814241	430.069	0.03048	rs739362	0.005515
2	DNMT3A	88	100000	25309348	25418963	188.235	0.03057	rs4665287	0.003332
1	TTF2	146	100000	117404471	117447014	288.048	0.03069	rs17036761	0.003186
17	TBC1D26	22	100000	15576315	15588823	55.3053	0.0307	rs11650318	0.001463
8	SCRIB	37	100000	144945077	144969537	97.4476	0.03077	rs11136325	0.01341
2	ABCG5	190	100000	43893114	43919462	432.389	0.03081	rs4148214	8.693e-05
2	ZFP36L2	80	100000	43303044	43307249	192.545	0.03081	rs1346760	0.001941
17	CNTNAP1	37	100000	38088157	38105358	106.47	0.03082	rs1553468	0.0151
2	C2orf55	168	100000	98776740	98919116	505.327	0.03083	rs17021908	0.0009126
17	ALKBH5	92	100000	18027591	18053992	271.06	0.03086	rs1378601	0.005194
4	PDLIM5	272	100000	95592060	95808400	676.484	0.03095	rs2433318	0.0001992
8	A26A1	82	100000	43266741	43337485	259.514	0.03107	rs17604965	8.427e-05
15	CCNDBP1	27	100000	41264831	41274687	88.1412	0.03107	rs7166467	0.001762
12	EP400	92	100000	131000460	131130958	263.323	0.0311	rs7958673	0.002047
2	UPP2	233	100000	158559936	158700724	481.608	0.03112	rs12992208	0.001172
10	BUB3	120	100000	124903859	124914872	273.491	0.03123	rs10736934	0.001652
9	SLC27A4	34	100000	130142660	130163323	96.9617	0.03126	rs7852856	0.006332
14	DHRS1	116	100000	23829645	23838506	267.038	0.03126	rs12896458	0.004518
7	ZNF680	64	100000	63617689	63660940	190.07	0.03131	rs7801934	0.004815
1	GPR161	83	100000	166320620	166372248	217.687	0.03141	rs12033178	0.001155
20	TMEM189-UBE2V1	88	100000	48131067	48203667	220.035	0.03142	rs1544096	0.005169
1	TYW3	129	100000	74971427	75003896	318.181	0.03151	rs6668736	0.003742
10	ARMS2	139	100000	124204168	124206858	305.572	0.03153	rs11200616	0.004023
1	ENAH	197	100000	223741156	223907468	459.88	0.03162	rs12034829	0.002353
22	BAIAP2L2	93	100000	36810841	36836622	237.571	0.03168	rs2235573	0.006482
14	ADCY4	124	100000	23857409	23873704	300.175	0.0317	rs12896458	0.004518
17	PTRF	50	100000	37808000	37828800	125.597	0.0317	rs3785898	0.006034
1	OR2L8	112	100000	246178782	246179721	294.843	0.03171	rs11204555	0.008438
14	CIDEB	113	100000	23844232	23850416	264.506	0.03177	rs12896458	0.004518
5	MTMR12	65	100000	32262867	32348871	181.251	0.03184	rs10072210	0.00213
14	TGM1	80	100000	23788159	23802256	187.39	0.03185	rs12896458	0.004518
22	DEPDC5	150	100000	30480068	30633001	377.596	0.03192	rs737084	0.0002054
7	GPR85	121	100000	112507703	112515069	289.883	0.03197	rs7778565	0.0103
17	WNK4	13	100000	38186221	38202610	36.4498	0.03205	rs1078523	0.01732
4	UGT2B28	59	100000	70180805	70195357	169.398	0.03207	rs4694709	0.01438
12	MSRB3	138	100000	63958754	64146954	380.856	0.03207	rs10506522	0.00801
6	HIST1H4K	64	100000	27906930	27907284	177.614	0.03208	rs200502	0.002747
14	SSTR1	104	100000	37746954	37752019	218.69	0.0321	rs2249620	0.0073
17	ARL16	41	100000	77258628	77261359	112.504	0.03212	rs12449697	0.002126
1	PEX14	203	100000	10457589	10613405	473.199	0.03213	rs6667629	0.001003
3	MSL2L1	41	100000	137350449	137397378	113.894	0.03219	rs9836446	0.005001
7	UFSP1	52	100000	100324279	100325275	155.109	0.03222	rs2720392	0.00842
14	C14orf21	117	100000	23838937	23844214	268.967	0.03226	rs12896458	0.004518
1	HIST2H2AB	29	100000	148125642	148126090	77.8845	0.0323	rs12078573	0.0152
1	SLC25A24	206	100000	108478969	108544497	478.534	0.0323	rs1012840	0.004678
12	XRCC6BP1	107	100000	56621711	56637319	323.407	0.03236	rs7959475	0.009522
20	NKX2-2	47	100000	21439651	21442664	129.183	0.03238	rs6035885	0.002442
19	C19orf43	9	100000	12702453	12706529	23.1985	0.03256	rs722571	0.01153
4	MUC7	111	100000	71372524	71383303	288.408	0.03257	rs17146520	0.009522
15	DUOX1	96	100000	43209483	43245066	228.674	0.03263	rs2470667	0.006144
1	UBE4B	77	100000	10015602	10163883	183.961	0.0327	rs11811751	0.008189
14	RIPK3	127	100000	23875066	23879082	308.419	0.03275	rs12896458	0.004518
17	HEXIM2	51	100000	40594046	40603189	95.8393	0.03277	rs2129732	0.01237
9	DOLPP1	106	100000	130883226	130892538	326.384	0.03278	rs11789383	0.007012
17	HGS	41	100000	77261424	77279552	112.504	0.03285	rs12449697	0.002126
12	ANKRD13A	59	100000	108921617	108961618	144.394	0.03287	rs10849681	0.00335
13	UBL3	207	100000	29236541	29322160	465.384	0.03299	rs9508573	0.0003375
16	MGC16385	57	100000	88563701	88566443	127.919	0.03309	rs13338472	0.01277
1	HIST2H2BE	29	100000	148122633	148124856	77.8845	0.0331	rs12078573	0.0152
9	PGM5	199	100000	70161634	70335797	427.498	0.0331	rs12552820	0.002313
7	MCM7	42	100000	99528339	99537363	105.351	0.0332	rs10281368	0.008399
7	CYP3A5	59	100000	99083752	99115542	210.508	0.03321	rs868564	0.009222
9	ANGPTL2	109	100000	128889448	128924865	337.069	0.03321	rs10819270	0.01515
7	COPS6	43	100000	99524518	99527758	111.586	0.03324	rs10281368	0.008399
9	MED27	235	100000	133725319	133945074	539.747	0.03324	rs2320268	0.0004649
20	ZNFX1	94	100000	47295845	47328163	269.135	0.03337	rs6067048	0.006482
4	GABRB1	414	100000	46728051	47123204	814.433	0.03339	rs4586906	0.001545
1	C1orf31	98	100000	232576051	232586414	201.845	0.03345	rs2991954	0.0006048
20	MAP1LC3A	62	100000	32598352	32611810	189.806	0.03346	rs6141482	0.003396
14	LTB4R2	112	100000	23848000	23850798	262.874	0.03354	rs12896458	0.004518
22	LDOC1L	147	100000	43267113	43272669	364.11	0.03354	rs131175	0.00497
3	FXR1	82	100000	182113145	182177647	227.834	0.03362	rs7620793	0.01082
10	AFAP1L2	209	100000	116044572	116154505	397.571	0.03372	rs7899139	0.0004614
1	HIST2H2AC	29	100000	148125148	148125585	77.8845	0.03374	rs12078573	0.0152
9	OR1J1	93	100000	124279057	124280026	203.767	0.03374	rs2778635	0.0009311
22	MPPED1	166	100000	42137963	42234129	339.446	0.03381	rs135059	0.000407
1	S100A14	21	100000	151853355	151855414	69.7898	0.03386	rs3795396	0.01962
15	TBC1D21	96	100000	71953020	71968608	225.293	0.03387	rs1992314	0.01599
9	PPP2R4	178	100000	130913064	130951044	555.805	0.03388	rs11789383	0.007012
20	MYH7B	98	100000	33026866	33053897	274.803	0.03389	rs6088650	0.002979
1	NPAL3	116	100000	24614904	24671987	303.991	0.0339	rs195707	0.0005306
5	RASGEF1C	156	100000	179460400	179568736	309.11	0.03393	rs10903250	0.003397
19	SHD	55	100000	4230658	4241720	127.434	0.03393	rs353694	0.009271
19	OR7A5	116	100000	14798138	14800276	244.455	0.03399	rs2335227	0.003045
19	ZNF763	52	100000	11936868	11952198	160.998	0.03409	rs279151	0.003382
12	IGF1	164	100000	101313774	101398508	363.789	0.03414	rs10860860	0.000776
6	MDN1	230	100000	90409951	90586163	557.851	0.03425	rs4706346	0.001443
12	RND1	62	100000	47537194	47545920	148.576	0.03427	rs10783287	0.01621
11	KCTD21	121	100000	77559945	77577312	298.333	0.03433	rs2512527	0.02253
1	FAM152A	140	100000	242882974	242938957	330.082	0.0344	rs6668202	0.004774
17	PIK3R5	105	100000	8724137	8756559	221.417	0.0344	rs92535	0.002248
10	PRPF18	144	100000	13668944	13712874	377.895	0.03443	rs7907502	0.005532
2	ARHGAP25	300	100000	68815471	68907461	624.581	0.03444	rs12052847	0.001463
5	C5orf29	145	100000	57823086	57827942	395.385	0.03455	rs11742549	0.002728
19	ZFP112	115	100000	49522545	49552696	281.078	0.03468	rs1808735	0.002183
6	CTGF	142	100000	132311009	132314211	327.713	0.03474	rs1953148	0.003396
6	ITPR3	246	100000	33697138	33772326	536.454	0.0348	rs3227	0.00801
1	SH3GLB1	60	100000	86942844	86986455	155.636	0.03484	rs263494	0.01057
14	LTB4R	109	100000	23852356	23855992	257.664	0.03484	rs12896458	0.004518
16	MTHFSD	204	100000	85121282	85146342	412.228	0.03487	rs11117196	0.009555
11	MUS81	56	100000	65384447	65390490	148.686	0.03489	rs568617	0.01166
8	EXTL3	119	100000	28615071	28667121	262.93	0.03497	rs4732865	0.01043
8	RAD54B	170	100000	95453363	95556486	453.671	0.03511	rs2445729	0.002271
12	DCD	144	100000	53324641	53328416	330.733	0.03517	rs7305015	0.001085
13	TNFSF13B	138	100000	107719977	107757366	278.015	0.03517	rs1224169	0.004801
19	LOC729747	37	100000	12015619	12028127	99.9474	0.03519	rs10401283	0.004295
11	POLD3	142	100000	73981276	74031413	363.731	0.03524	rs7932922	0.005221
1	USH2A	1000	100000	213862858	214663361	1765.58	0.03525	rs301761	0.000805
10	LIPN	207	100000	90511142	90527979	526.504	0.03525	rs7919704	0.0007856
8	CYP11B1	105	100000	143950774	143958238	320.95	0.03527	rs6410	0.004186
10	SUV39H2	57	100000	14960904	14986310	127.449	0.03534	rs7906952	0.0006183
1	ANGPTL7	27	100000	11171984	11178625	112.922	0.03535	rs1010447	0.02446
14	C14orf177	197	100000	98247702	98253850	405.732	0.03537	rs7161699	0.002517
15	GNB5	138	100000	50200414	50270857	325.389	0.03539	rs2231292	0.003099
6	RIMS1	591	100000	72653370	73169229	1189.93	0.03541	rs10943000	0.0007829
11	CCND1	86	100000	69165053	69178423	222.748	0.03546	rs1789166	0.0027
5	S100Z	135	100000	76181581	76252812	294.09	0.0355	rs7722773	0.003396
17	CCR10	35	100000	38084945	38087371	95.6633	0.03561	rs1553468	0.0151
5	SH3TC2	239	100000	148341905	148422930	589.673	0.03563	rs6875902	0.008152
2	KIF3C	63	100000	26002958	26058947	143.792	0.03565	rs17047211	0.0003047
4	WHSC2	29	100000	1954248	1980547	67.8974	0.03568	rs231200	0.03657
16	RHBDL1	46	100000	666075	668268	118.018	0.03572	rs12599798	0.002434
11	NARS2	189	100000	77824890	77963367	621.818	0.03577	rs6592792	0.0189
16	LOC339123	39	100000	671667	674440	106.713	0.03578	rs12599798	0.002434
1	C1orf141	115	100000	67330446	67366808	276.878	0.03585	rs983110	0.001739
19	CCDC94	63	100000	4198110	4220085	140.385	0.03592	rs353694	0.009271
17	PPM1D	12	100000	56032335	56096818	27.6272	0.03593	rs1197060	0.05455
3	DNAJC19	49	100000	182184197	182190224	133.143	0.03596	rs7620793	0.01082
3	OXSM	63	100000	25806574	25811029	213.769	0.03601	rs11129208	0.02425
11	USP35	118	100000	77577605	77603401	307.881	0.03609	rs2512527	0.02253
1	OR2B11	155	100000	245680953	245681907	353.556	0.03611	rs10925015	8.398e-06
7	SNX10	133	100000	26298039	26380474	273.296	0.03615	rs2698719	0.002032
7	HBP1	105	100000	106596695	106630210	311.806	0.03622	rs3801965	0.01379
1	IGSF2	169	100000	117345904	117380690	351.152	0.03625	rs17036761	0.003186
7	IGFBP1	80	100000	45894483	45899792	168.069	0.03628	rs924140	0.002361
16	WDR24	41	100000	674702	680401	111.032	0.0363	rs12599798	0.002434
1	LDLRAD1	48	100000	54247093	54256391	125.286	0.03633	rs914722	0.002042
2	RBED1	84	100000	85435446	85472382	207.488	0.03646	rs17038362	0.005398
8	VDAC3	49	100000	42368546	42382572	127.014	0.03661	rs6651364	0.01347
14	TIMM9	24	100000	57945122	57963985	59.7555	0.03661	rs12433823	0.01677
9	CRAT	143	100000	130896893	130912904	457.731	0.03663	rs11789383	0.007012
17	PIK3R6	128	100000	8646779	8711719	257.655	0.03678	rs92535	0.002248
16	BFAR	19	100000	14634296	14670195	43.5244	0.03681	rs3863414	0.0001939
21	C21orf34	505	100000	16364712	16901413	892.606	0.03694	rs2044734	0.0008893
19	SIN3B	70	100000	16801217	16852164	153.576	0.03701	rs2608743	0.001863
7	ZNF789	33	100000	98908450	98923153	105.662	0.03718	rs10231948	0.0008652
3	KIAA2018	71	100000	114849922	114898183	218.461	0.03724	rs7650764	0.01505
5	SEMA6A	334	100000	115807149	115938450	603.189	0.03725	rs17139717	0.006077
3	TMEM111	59	100000	9980635	10003522	199.027	0.03731	rs4488814	0.01072
12	LACRT	138	100000	53310889	53314930	321.213	0.03736	rs7305015	0.001085
2	SOS1	181	100000	39062193	39201108	523.807	0.03739	rs2599074	0.009419
11	DRAP1	44	100000	65443303	65445607	114.65	0.0374	rs568617	0.01166
3	IMPG2	139	100000	102427977	102522109	362.122	0.03741	rs348881	0.002073
19	NWD1	97	100000	16691786	16789774	198.169	0.03746	rs2608743	0.001863
17	PLEKHH3	40	100000	38073458	38082574	109.015	0.03756	rs1553468	0.0151
6	NRSN1	168	100000	24234392	24255736	330.286	0.0376	rs4449613	0.001046
7	ACHE	57	100000	100325550	100331477	155.619	0.03773	rs2720392	0.00842
3	NGLY1	84	100000	25735778	25799926	267.997	0.03778	rs11129208	0.02425
20	CEBPB	49	100000	48240782	48242619	130.299	0.03787	rs1544096	0.005169
16	ERCC4	122	100000	13921514	13953706	300.7	0.03788	rs9938180	0.002809
9	COQ4	33	100000	130124611	130136172	89.8105	0.0379	rs7852856	0.006332
12	TFCP2	138	100000	49774886	49852931	312.937	0.0379	rs11169747	0.005421
16	STUB1	39	100000	670115	672769	106.479	0.03791	rs12599798	0.002434
3	ARGFX	106	100000	122769467	122792159	219.104	0.03794	rs1128154	0.0003305
8	PDE7A	84	100000	66793866	66916297	199.809	0.03794	rs11987993	0.002933
6	MUT	120	100000	49506949	49538990	336.549	0.03798	rs13215471	0.00148
4	UGT2B7	102	100000	69996781	70013294	307.597	0.0381	rs4348159	0.003657
15	UBR1	75	100000	41022389	41185578	221.464	0.03815	rs7166467	0.001762
19	GPR108	105	100000	6680924	6688633	201.694	0.03815	rs11569428	0.005223
11	C11orf68	45	100000	65440858	65443107	117.181	0.03822	rs568617	0.01166
4	UCHL1	97	100000	40953685	40965203	199.41	0.03827	rs11946764	0.005505
17	TUBG2	39	100000	38064836	38072550	108.65	0.03832	rs1553468	0.0151
21	IFNGR2	91	100000	33697071	33731698	238.141	0.03841	rs2284553	0.002361
17	OR3A3	89	100000	3270611	3271577	207.306	0.03844	rs227800	0.001723
1	A3GALT2	82	100000	33544953	33559286	228.884	0.03857	rs12733528	0.01076
1	S100A13	25	100000	151857899	151873192	84.5886	0.03859	rs3795396	0.01962
12	FBXL14	82	100000	1545419	1573592	137.715	0.03859	rs10848523	0.002131
11	BARX2	171	100000	128751090	128827384	337.484	0.03863	rs11607460	0.0002428
22	TSPO	135	100000	41877478	41889192	262.747	0.03867	rs138978	0.002798
14	ADAM21	49	100000	69993969	69996375	126.123	0.03877	rs8003732	0.002681
11	KIAA1731	119	100000	93034463	93103170	205.237	0.03878	rs16919234	0.06058
10	SH2D4B	265	100000	82287637	82396296	506.42	0.03882	rs7096909	0.009361
3	PPP2R3A	155	100000	137167256	137349423	454.853	0.03883	rs9836446	0.005001
9	C9orf47	111	100000	90795662	90800875	231.006	0.039	rs10780218	0.005221
2	LOC129293	133	100000	84902306	84961763	329.54	0.03902	rs6743110	0.002862
1	S100A1	24	100000	151867496	151871137	80.0884	0.03904	rs3795396	0.01962
12	WNT10B	38	100000	47645389	47651810	102.969	0.03905	rs1054442	0.002341
9	NR5A1	57	100000	126283335	126309520	129.981	0.03916	rs4838177	0.001523
2	CGREF1	51	100000	27176972	27195475	148.822	0.03932	rs7575465	0.007812
2	FAM161A	94	100000	61905486	61934782	208.361	0.03935	rs10167875	0.006821
7	ARS2	57	100000	100310636	100324221	156.52	0.0394	rs2720392	0.00842
22	DGCR2	190	100000	17403794	17489967	459.919	0.0394	rs5993463	0.007812
7	CYP3A4	43	100000	99192539	99219744	121.168	0.03944	rs2687133	0.03711
1	S100A16	21	100000	151845990	151852138	59.8565	0.03956	rs3795396	0.01962
7	UPK3B	13	100000	75977680	75995135	35.0505	0.03964	rs17468652	0.001619
20	WFDC10A	121	100000	43691798	43693245	312.09	0.03969	rs2425700	0.01091
1	HIST2H2AA3-2	21	100000	148089251	148089785	48.8183	0.03973	rs1260246	0.02975
10	MYPN	221	100000	69539255	69641779	477.914	0.03975	rs2087344	0.006383
16	TPSAB1	54	100000	1230678	1232556	109.612	0.03975	rs909921	0.002183
19	ZNF543	114	100000	62523688	62533956	243.413	0.03975	rs862703	0.001524
7	CYP3A7	49	100000	99140595	99170757	153.139	0.03978	rs776746	0.01428
1	PGLYRP4	131	100000	151569220	151587646	325.32	0.0398	rs3014878	0.002099
9	RALGPS1	291	100000	128716873	129025264	762.735	0.0398	rs10819272	0.0001858
10	MXI1	123	100000	111957352	112037113	272.227	0.03989	rs17742495	0.002291
2	CCNT2	82	100000	135392862	135431054	219.504	0.03992	rs10496732	0.003768
7	EPDR1	249	100000	37926687	37958067	496.392	0.03993	rs6462793	0.002297
7	TRIP6	55	100000	100302885	100309012	155.515	0.03995	rs2720392	0.00842
17	CD300C	132	100000	70048841	70053877	293.798	0.03997	rs524536	0.00801
17	FZD2	77	100000	39990450	39992433	176.812	0.03997	rs9944523	0.002362
11	DCPS	121	100000	125678856	125720854	258.703	0.04002	rs8177352	0.0004243
3	LOC401052	55	100000	10023101	10027779	206.041	0.04007	rs4488814	0.01072
3	VHL	60	100000	10158318	10168746	146.046	0.0401	rs263408	0.0006065
11	CFL1	57	100000	65378860	65382380	149.216	0.0401	rs568617	0.01166
16	NETO2	56	100000	45672942	45735409	161.715	0.04013	rs16952501	0.02805
1	ZNF669	74	100000	245329915	245334251	174.453	0.04024	rs7521596	0.007387
11	KCNJ11	99	100000	17363371	17366782	213.936	0.04024	rs10832768	0.0006569
6	RREB1	161	100000	7053262	7196194	317.039	0.04028	rs620695	0.001242
19	SBNO2	84	100000	1058632	1125282	161.882	0.04028	rs2242437	0.0002133
5	AMACR	141	100000	34023656	34043963	320.971	0.0403	rs34687	0.002236
3	VEPH1	378	100000	158461391	158700037	863.001	0.04033	rs1392798	0.000407
14	PRKD1	338	100000	29115437	29466650	716.929	0.04033	rs10141622	4.281e-05
15	DMXL2	174	100000	49527230	49702259	562.251	0.04046	rs979259	0.01621
1	HIST2H3A-2	21	100000	148090804	148091311	48.8183	0.04047	rs1260246	0.02975
20	C20orf151	110	100000	60418687	60435984	227.296	0.0405	rs11908532	0.00138
7	C7orf11	48	100000	40138866	40140783	128.546	0.04058	rs2077124	0.02759
16	DEF8	68	100000	88542651	88561968	146.147	0.04058	rs13338472	0.01277
6	FAM26F	100	100000	116889248	116891627	237.684	0.04083	rs10457307	0.005573
7	ZNF394	29	100000	98928789	98935813	90.2793	0.04084	rs10231948	0.0008652
19	SMARCA4	79	100000	10932597	11033958	195.883	0.04084	rs12610693	0.008867
2	FABP1	150	100000	88203624	88208693	319.35	0.04089	rs2919872	0.006482
1	C1orf77	29	100000	151873148	151884603	89.9751	0.04093	rs3795396	0.01962
3	IL5RA	212	100000	3086420	3127031	364.943	0.04095	rs3846133	0.001456
15	NDN	75	100000	21481646	21483543	160.829	0.04096	rs10519442	0.02273
5	PHF15	104	100000	133889696	133946817	217.083	0.04101	rs12054866	0.003961
1	HIST2H2AA4-2	21	100000	148089251	148089785	48.8183	0.04102	rs1260246	0.02975
11	ARCN1	62	100000	117948320	117978855	162.532	0.04111	rs2077173	0.009522
17	SLC9A3R1	85	100000	70256378	70277089	192.814	0.04113	rs6501732	0.0003464
11	ANGPTL5	123	100000	101266614	101292463	282.505	0.04115	rs11225061	0.005476
1	SLAMF8	138	100000	158063102	158073906	264.204	0.04121	rs13376408	0.0005893
17	OR1E1	78	100000	3247509	3248454	182.956	0.04121	rs227800	0.001723
1	SLC35D1	132	100000	67242439	67292316	317.498	0.04123	rs983110	0.001739
11	FAM118B	184	100000	125586828	125637751	400.789	0.04129	rs8177352	0.0004243
2	HOXD4	54	100000	176724358	176726195	121.846	0.04132	rs17395735	0.002517
1	FLJ45717	73	100000	245340084	245342342	166.404	0.0415	rs7521596	0.007387
8	PUF60	33	100000	144970534	144983525	76.8569	0.04176	rs11136325	0.01341
1	HIST2H3C-2	21	100000	148090804	148091311	48.8183	0.04177	rs1260246	0.02975
12	ZC3H10	37	100000	54798296	54802545	89.4613	0.04178	rs705708	0.004186
12	CACNB3	60	100000	47498778	47508991	127.719	0.04192	rs6580695	0.01962
1	VSIG8	128	100000	158090729	158099071	271.801	0.04202	rs11265293	0.0003931
10	STAMBPL1	132	100000	90630005	90673224	294.174	0.04205	rs6421389	0.003642
15	EPB42	45	100000	41276717	41300615	127.975	0.04205	rs7166467	0.001762
19	ASNA1	10	100000	12709305	12720137	23.2021	0.04225	rs722571	0.01153
2	RETSAT	81	100000	85422732	85435166	198.488	0.04231	rs17038362	0.005398
22	CRYBA4	130	100000	25347927	25356636	276.124	0.04234	rs5761664	0.008889
20	WFDC9	171	100000	43669991	43693321	464.32	0.04237	rs2425700	0.01091
7	FAM71F1	117	100000	128142678	128159033	254.693	0.0424	rs17475638	0.001895
10	LIPF	136	100000	90414073	90428552	357.012	0.0424	rs451949	0.02118
1	IGSF9	142	100000	158163454	158182010	267.368	0.04245	rs11265293	0.0003931
3	OR5H2	140	100000	99484421	99485366	387.849	0.04249	rs1566169	0.01569
20	WFDC10B	117	100000	43746703	43767072	326.026	0.04256	rs12480142	0.002483
1	TRIM45	90	100000	117455210	117465934	179.332	0.04259	rs1749864	0.007364
1	PHC2	137	100000	33561810	33613781	356.562	0.0426	rs12733528	0.01076
3	CMTM8	253	100000	32255174	32386817	441.399	0.0426	rs347128	0.0001624
17	RAMP2	14	100000	38166737	38168585	37.2854	0.04262	rs1078523	0.01732
9	FAM22F	66	100000	96120298	96130747	145.885	0.04265	rs12235970	0.001692
10	NCOA4	55	100000	51242372	51260738	145.642	0.04271	rs4630240	0.0006601
14	TGFB3	74	100000	75494194	75517845	189.879	0.04273	rs760233	0.01288
16	GGA2	71	100000	23383143	23429309	226.494	0.04278	rs11074562	0.01438
6	FRS3	62	100000	41845891	41855608	128.487	0.0428	rs1891455	0.01146
7	EN2	147	100000	154943584	154950287	262.04	0.04284	rs4716569	0.001387
3	GBE1	275	100000	81621539	81893640	668.472	0.04289	rs12497231	0.005169
22	ALG12	72	100000	48682856	48698110	212.805	0.04289	rs1980565	0.02372
9	IER5L	154	100000	130977651	130980361	381.405	0.04293	rs17433444	0.01152
8	NUDCD1	125	100000	110322323	110415526	374.353	0.04305	rs2980614	0.006238
5	C5orf42	54	100000	37142086	37249612	151.773	0.04321	rs6861906	0.005574
10	LIPK	238	100000	90474280	90502493	576.324	0.04327	rs7919704	0.0007856
17	LRRC45	34	100000	77574568	77582316	72.7292	0.0433	rs4077074	0.01633
11	ANKK1	156	100000	112763722	112776350	372.342	0.04334	rs4938012	0.001169
8	FKSG2	59	100000	36865154	36865986	168.579	0.0436	rs1005583	0.02396
7	AP4M1	45	100000	99537065	99542739	105.362	0.04368	rs10281368	0.008399
16	FOXC2	167	100000	85158442	85159948	336.462	0.04368	rs16941647	0.008604
16	ITFG1	99	100000	45746798	46052516	289.584	0.04387	rs16952501	0.02805
7	LRRC4	57	100000	127454359	127458238	142.905	0.04395	rs3808058	0.00157
21	TMEM50B	81	100000	33743317	33774151	225.526	0.04398	rs2284553	0.002361
17	CNTD1	11	100000	38204379	38217131	25.553	0.04429	rs1078523	0.01732
15	SLC28A2	103	100000	43331725	43355425	289.176	0.0443	rs1719250	0.002466
2	SLC1A4	90	100000	65070097	65104503	187.694	0.04433	rs7574847	0.00411
16	FBXL16	48	100000	682505	695809	113.581	0.04436	rs12599798	0.002434
12	RPL41	35	100000	54796640	54797883	83.8083	0.04438	rs705708	0.004186
9	ZBTB34	82	100000	128662764	128687977	194.025	0.04453	rs10819250	0.005022
12	AQP5	73	100000	48641545	48645728	141.343	0.04453	rs10875990	0.001569
19	C19orf6	71	100000	960649	972141	138.62	0.04453	rs2242437	0.0002133
7	ACTB	69	100000	5533304	5536758	152.351	0.04468	rs12536086	0.0002697
3	NDUFB4	15	100000	121797817	121803865	38.3607	0.04471	rs4676799	0.04157
2	CCT4	85	100000	61948765	61969295	196.857	0.04472	rs7583942	0.008528
2	SLC4A3	66	100000	220200535	220214946	122.739	0.04472	rs639259	0.0001309
5	C1QTNF3	130	100000	34053719	34079074	292.83	0.04474	rs34687	0.002236
13	UFM1	85	100000	37822017	37835139	259.635	0.04491	rs9315573	0.02351
17	LLGL1	95	100000	18069660	18088913	228.927	0.04492	rs1378601	0.005194
20	UBE2C	78	100000	43874661	43879003	198.043	0.04493	rs3848713	0.02016
20	C20orf19	130	100000	21054645	21175258	378.94	0.04494	rs6047259	0.009952
15	FANCI	136	100000	87588197	87661366	312.809	0.04496	rs4932483	0.0178
2	SSB	84	100000	170363634	170376821	194.247	0.04499	rs2114646	0.003536
1	SFT2D2	87	100000	166461878	166478712	224.009	0.04503	rs2294253	0.0005759
16	USP10	204	100000	83291055	83371028	407.682	0.04511	rs6564069	0.0009674
6	KCNQ5	759	100000	73388555	73962301	1259.52	0.04515	rs2882398	0.008615
6	IL22RA2	146	100000	137506649	137536478	266.175	0.04521	rs44450	0.004208
16	SLC9A5	50	100000	65840355	65863595	128.831	0.04522	rs785029	0.0182
20	TOX2	323	100000	41976905	42131668	574.702	0.04522	rs910907	0.003804
5	CKMT2	127	100000	80564894	80597973	281.643	0.04526	rs17294418	0.02038
20	DDX27	83	100000	47269290	47294021	213.196	0.0453	rs2273146	0.009853
9	OR1L6	53	100000	124551839	124552883	143.301	0.04539	rs2050871	0.00149
6	CENPQ	90	100000	49539054	49568779	226.634	0.04554	rs13215471	0.00148
9	PTGR1	93	100000	113365072	113401532	189.093	0.04558	rs4486270	0.001366
5	ZCCHC9	84	100000	80633177	80644872	185.532	0.0456	rs12519433	0.02407
15	TLN2	320	100000	60726801	60923882	601.686	0.04567	rs1320189	0.0007827
1	MPZL1	184	100000	165957831	166026684	361.584	0.04571	rs3767445	0.002442
13	UGCGL2	189	100000	95251836	95503638	495.289	0.04582	rs3087339	0.001211
1	KIAA1751	24	100000	1874611	1925136	61.444	0.04599	rs3820011	0.003446
5	F2RL1	99	100000	76150609	76166896	227.944	0.04599	rs12517004	0.005194
20	UBE2V1	74	100000	48131067	48165901	170.284	0.04611	rs6020311	0.005707
9	GLE1	55	100000	130306791	130344401	171.68	0.04612	rs4240429	0.01684
4	UGT2B11	56	100000	70100635	70115038	135.163	0.04622	rs12642754	0.0276
6	NMBR	90	100000	142438437	142451629	242.565	0.04622	rs12662846	0.0001985
9	C9orf75	6	100000	139205889	139214801	18.1082	0.04624	rs10870198	0.02862
17	ASPSCR1	30	100000	77528714	77568571	67.47	0.04632	rs4077074	0.01633
7	ZPBP	206	100000	49947584	50103372	536	0.04637	rs1905273	0.02156
1	SNAPIN	33	100000	151897823	151900930	95.9069	0.04639	rs3795396	0.01962
12	FAM62A	38	100000	54808320	54824721	92.8723	0.0464	rs705708	0.004186
2	FAM84A	60	100000	14690306	14693898	147.603	0.04648	rs1434977	0.006363
16	RRAD	43	100000	65513082	65516940	101.107	0.04666	rs4081759	0.001866
7	COG5	267	100000	106630226	106991721	725.168	0.04678	rs2712190	0.000583
9	OR5C1	54	100000	124591032	124591995	115.166	0.04687	rs2050871	0.00149
15	LDHAL6B	136	100000	57286333	57288001	301.712	0.04689	rs3825937	0.008861
1	GABRD	5	100000	1940627	1952052	11.6319	0.04699	rs3795283	0.01207
17	RAC3	36	100000	77582820	77585369	75.2596	0.04699	rs4077074	0.01633
17	TIMM22	84	100000	847106	852140	153.411	0.04699	rs2586238	0.008889
9	C9orf150	184	100000	12765011	12813059	370.078	0.047	rs2181816	0.001853
1	HHLA3	60	100000	70593080	70606293	155.639	0.04707	rs12140479	0.002637
8	IKBKB	80	100000	42247985	42309122	200.536	0.04719	rs4307328	0.01197
20	WFDC11	110	100000	43710615	43732292	270.053	0.04719	rs12480142	0.002483
19	NANOS3	36	100000	13848949	13852571	98.5339	0.04728	rs10403445	0.03236
12	GALNT6	107	100000	50032099	50071467	201.61	0.04731	rs7955523	0.001528
16	RHOT2	48	100000	658133	664172	115.752	0.04743	rs12599798	0.002434
14	CLEC14A	95	100000	37793069	37795325	187.873	0.04744	rs2249620	0.0073
6	CDC40	88	100000	110608316	110660115	220.851	0.04745	rs7766653	0.01471
22	ZBED4	98	100000	48633500	48669730	276.036	0.04746	rs1980565	0.02372
20	PCMTD2	79	100000	62357491	62378023	169.024	0.04748	rs1060347	0.006077
7	ZNF498	43	100000	99052506	99067966	121.282	0.04752	rs868564	0.009222
16	FOXL1	154	100000	85169615	85172805	306.147	0.04752	rs16941647	0.008604
4	C4orf22	458	100000	81475897	82103926	935.464	0.04753	rs1390253	0.000407
5	ADAMTS12	575	100000	33563043	33927881	1001.86	0.04754	rs13189856	0.0003064
17	DCXR	38	100000	77587045	77588862	77.3165	0.0476	rs4077074	0.01633
17	CCDC56	10	100000	38203177	38204230	23.591	0.04763	rs1078523	0.01732
20	POFUT1	45	100000	30259356	30290128	112.064	0.04767	rs14316	0.01621
3	PROK2	79	100000	71903495	71917047	152.623	0.04768	rs10865660	0.001518
19	ZNF471	140	100000	61711023	61732081	290.953	0.04777	rs10419553	0.02016
1	NADK	22	100000	1672530	1699769	44.4538	0.04782	rs7528782	0.008463
3	NAT13	52	100000	114920530	114947786	185.615	0.04782	rs7650764	0.01505
20	WFDC13	110	100000	43764068	43770870	304.851	0.048	rs12480142	0.002483
1	VAMP4	165	100000	169938782	169977837	402.013	0.04827	rs10913622	0.006155
14	ACOT1	30	100000	73073680	73080251	66.7032	0.04832	rs758109	0.02047
10	UPF2	202	100000	12002026	12125029	411.189	0.04837	rs10795906	0.01935
11	TECTA	213	100000	120478584	120566725	489.67	0.04842	rs3758893	0.004714
14	BAG5	53	100000	103092641	103098904	136.335	0.04845	rs2403192	0.006937
3	OR5H6	167	100000	99465818	99466796	432.094	0.04859	rs1566169	0.01569
17	LOC100131439	164	100000	70087705	70099965	333.457	0.04859	rs524536	0.00801
5	RANBP17	342	100000	170221599	170659624	899.436	0.04865	rs17073390	0.002706
17	VPS25	13	100000	38178979	38185143	33.0117	0.0487	rs1078523	0.01732
13	RASL11A	89	100000	26742463	26745827	197.203	0.04872	rs17085394	0.001083
17	C17orf77	161	100000	70092651	70101943	325.898	0.04876	rs524536	0.00801
3	EFHB	120	100000	19895969	19950710	254.31	0.04886	rs12486167	0.003071
7	KBTBD2	68	100000	32874308	32897894	166.32	0.04893	rs1823532	0.0006818
6	PLAGL1	169	100000	144303129	144427428	332.795	0.04896	rs6570602	0.001646
1	ZNF362	89	100000	33494760	33538907	227.207	0.04899	rs10914687	0.01173
19	BRUNOL5	119	100000	3175700	3248073	230.54	0.04919	rs17696611	0.0164
10	MSMB	67	100000	51219558	51232598	180.669	0.0492	rs4630240	0.0006601
1	NECAP2	63	100000	16639819	16659160	136.5	0.04931	rs17419150	0.005988
10	BICC1	320	100000	59942909	60258851	646.661	0.04934	rs10826205	0.004819
1	ZMYM6	56	100000	35224353	35270156	182.101	0.04935	rs12408202	0.001794
9	SIT1	77	100000	35639296	35640947	151.049	0.04961	rs1243872	0.002099
1	ILF2	35	100000	151901137	151910103	96.5114	0.0498	rs3795396	0.01962
7	FZD9	22	100000	72486044	72488386	49.6063	0.04987	rs7797344	0.01696

## Sheet: Non-word Repetition
Chr	Gene	nSNPs	nSims	Start	Stop	Test	Pvalue	Best-SNP	SNP-pvalue
11	ADAMTS8	83	1000000	129780027	129803749	436.451	0.000111	rs765386	3.537e-05
19	APOC2	66	1000000	50141082	50144658	414.729	0.000154	rs2075620	4.136e-05
1	H3F3A	48	1000000	224317043	224326326	328.64	0.000162	rs4271181	8.911e-05
19	APOC4	69	1000000	50137334	50140591	418.186	0.000164	rs2075620	4.136e-05
19	CLPTM1	73	1000000	50150477	50188439	424.745	0.00017	rs2075620	4.136e-05
19	RELB	61	1000000	50196551	50233292	305.677	0.000255	rs2075620	4.136e-05
13	UBL3	207	1000000	29236541	29322160	891.603	0.000297	rs2892463	7.496e-06
3	ADPRH	109	1000000	120781212	120791482	414.167	0.000333	rs2688638	0.0002092
11	ADAMTS15	90	1000000	129824078	129848926	372.358	0.000353	rs765386	3.537e-05
8	TMEM55A	85	1000000	92075674	92122224	567.462	0.000425	rs11780153	0.0001519
6	PLEKHG1	435	1000000	150962691	151206492	1477.71	0.000496	rs7738394	9.045e-05
10	FRMPD2	132	1000000	49034611	49152723	606.58	0.000603	rs17697168	0.0001882
16	COX6A2	29	1000000	31346555	31347222	176.797	0.00065	rs11640148	0.000379
2	PAIP2B	152	1000000	71263375	71307741	623.239	0.000686	rs10496182	5.407e-05
12	IFNG	180	1000000	66834816	66839788	826.572	0.000695	rs1118866	0.001452
5	TTC33	85	1000000	40747434	40791829	532.482	0.00072	rs434778	8.453e-05
3	RNF13	110	1000000	151013164	151162615	578.298	0.000746	rs6764359	2.308e-05
12	IFNG	180	1000000	66834816	66839788	826.572	0.000772	rs1118866	0.001452
16	ARMC5	33	1000000	31377817	31385989	172.947	0.000897	rs11640148	0.000379
1	C1orf174	77	1000000	3795556	3806709	302.534	0.00092	rs4446914	0.0005382
19	APOC1	66	1000000	50109760	50114446	232.775	0.000986	rs12709889	7.042e-05
2	TRIB2	119	1000000	12774448	12800309	569.555	0.001022	rs10929830	5.567e-05
21	HSPA13	139	1000000	14665307	14677380	473.675	0.001036	rs12329784	9.631e-08
20	PREX1	389	1000000	46674199	46877827	1441.61	0.001116	rs12329434	0.0001618
2	MYO1B	281	1000000	191818351	191998360	1427.56	0.001207	rs6761649	0.000315
5	PTGER4	64	100000	40715788	40729594	397.008	0.00129	rs434778	8.453e-05
7	RAMP3	207	1000000	45163891	45190375	713.707	0.001376	rs1866572	2.043e-05
9	KIAA0515	107	1000000	133295297	133365396	623.539	0.001477	rs7857419	0.0005843
19	APOE	71	1000000	50100878	50104490	233.854	0.001534	rs12709889	7.042e-05
5	PRKAA1	88	1000000	40795237	40834054	450.57	0.001577	rs434778	8.453e-05
15	PLA2G4D	229	100000	40147172	40174044	765.061	0.00159	rs1712434	9.793e-05
8	OTUD6B	82	1000000	92151599	92168499	461.17	0.00166	rs11780153	0.0001519
19	CDC37	33	100000	10362808	10375271	154.901	0.00186	rs11085731	0.0007033
16	TNRC6A	148	1000000	24648549	24745048	635.423	0.001997	rs4787649	0.0003369
19	PDE4A	44	100000	10392332	10441307	177.569	0.00206	rs11085731	0.0007033
14	CNIH	65	1000000	53963396	53977898	318.484	0.002092	rs7148766	0.001309
5	FAM105B	119	100000	14717782	14752842	462.719	0.00232	rs152970	0.0001818
16	CD2BP2	15	100000	30271668	30274128	117.356	0.00233	rs4787643	0.001685
16	TBC1D10B	16	100000	30275922	30289023	125.376	0.00238	rs4787643	0.001685
15	PLA2G4E	209	100000	40063243	40089737	603.485	0.00242	rs1712434	9.793e-05
3	PFN2	52	100000	151165380	151171431	230.962	0.00244	rs9834090	0.0001185
5	DOCK2	774	100000	168996870	169442959	1848.82	0.00244	rs155341	0.0003253
16	MYLPF	17	100000	30293623	30296811	134.168	0.00244	rs4787643	0.001685
2	FKBP1B	63	100000	24126131	24140054	323.64	0.0026	rs10194831	0.002327
2	PFN4	69	100000	24191747	24199655	339.114	0.00261	rs10187612	0.002327
2	C2orf44	58	100000	24105749	24123727	276.967	0.00266	rs10194831	0.002327
3	ARL14	108	100000	161877640	161878929	518.941	0.00266	rs2367209	5.252e-05
9	POMT1	98	100000	133368109	133389014	484.405	0.00267	rs7857419	0.0005843
2	SF3B14	64	100000	24143957	24152818	333.052	0.00273	rs10194831	0.002327
8	ABRA	110	100000	107840886	107851648	402.382	0.00273	rs10090534	0.0006084
2	MPHOSPH10	127	100000	71210951	71230738	454.899	0.00276	rs10496182	5.407e-05
2	ODC1	114	100000	10497958	10505904	347.928	0.0028	rs3821199	9.407e-05
12	C12orf40	115	100000	38306238	38401985	579.618	0.00285	rs10783934	0.0006847
21	USP25	122	100000	16024366	16174248	723.724	0.00285	rs2823502	0.0001788
16	ZNF553	21	100000	30314557	30318216	135.901	0.00288	rs4787643	0.001685
1	REN	99	100000	202390570	202402088	272.909	0.00292	rs4951307	0.0005673
3	PLA1A	137	100000	120799434	120831342	454.018	0.00302	rs2688638	0.0002092
19	PPAP2C	55	100000	232043	242435	209.764	0.00302	rs4897940	4.6e-05
12	PLEKHA9	90	100000	43853113	43896056	451.731	0.00303	rs10880757	0.0005045
2	TP53I3	60	100000	24153808	24161232	327.192	0.00311	rs10194831	0.002327
6	FAM8A1	71	100000	17708564	17719929	296.641	0.00324	rs1984516	0.0003257
3	TPRG1	302	100000	190372456	190523964	826.393	0.00328	rs9290889	0.0001329
9	UCK1	91	100000	133389011	133396476	399.608	0.00333	rs7857419	0.0005843
7	IKZF1	154	100000	50314923	50440292	432.493	0.00335	rs2886554	0.001975
19	MIER2	91	1000000	256574	295791	253.989	0.003381	rs4897940	4.6e-05
14	GMFB	45	100000	54010958	54025494	241.407	0.00342	rs7148766	0.001309
3	WDR49	153	100000	168679166	168853983	600.177	0.00343	rs9853197	0.002393
1	RFX5	50	100000	149579739	149586393	214.24	0.00345	rs2025900	0.000615
11	SLC22A12	55	100000	64114857	64126396	273.812	0.00353	rs17300741	0.000347
19	TYK2	62	100000	10322203	10352248	191.396	0.00354	rs11085731	0.0007033
8	DPYSL2	280	1000000	26491337	26571610	899.324	0.003706	rs7820433	0.0004858
2	LOC388931	55	100000	24086456	24100649	228.473	0.00388	rs3769665	0.002327
12	CLEC2B	108	1000000	9896234	9913725	357.577	0.003943	rs7313141	0.00028
5	DPYSL3	105	100000	146750563	146813453	384.905	0.00399	rs17548933	0.000254
16	ITGAD	57	100000	31312133	31345327	189.94	0.00408	rs11640148	0.000379
12	TMEM16F	252	100000	43896169	44112399	977.528	0.00418	rs11182981	7.601e-05
16	TGFB1I1	34	100000	31390984	31396781	141.979	0.00424	rs11643752	0.0008245
16	ZNF771	23	100000	30326977	30338231	119.431	0.00435	rs4787643	0.001685
9	RANBP6	95	100000	6001018	6005618	320.244	0.00436	rs10758732	0.002264
5	BTNL8	5	100000	180258734	180310512	22.8551	0.00452	rs17080697	0.001017
3	ZIC4	84	100000	148586526	148607097	270.202	0.00454	rs7635829	0.0007712
17	TMEM101	51	100000	39444081	39447871	175.897	0.00456	rs3744419	0.002596
17	FAM101B	23	100000	289998	295959	85.3654	0.00466	rs12937773	0.001329
1	TOE1	47	100000	45577928	45582237	222.191	0.00468	rs2487442	0.00435
17	NAGS	51	100000	39437557	39441962	175.306	0.00472	rs3744419	0.002596
17	LSMD1	49	100000	7700727	7701897	136.462	0.00475	rs2279620	8.903e-05
2	ADCY3	184	100000	24895541	24995559	802.535	0.00482	rs11683212	0.002193
2	DLX1	64	100000	172658453	172662647	170.904	0.00482	rs4972600	0.0009669
12	LYZ	105	100000	68028400	68034280	388.261	0.00485	rs315140	0.001518
11	LPXN	77	100000	58050919	58099910	341.508	0.00489	rs12792832	0.002192
1	TESK2	106	100000	45582141	45729427	463.982	0.00493	rs6690821	0.002388
17	TMEM88	50	100000	7699108	7700142	137.729	0.00493	rs2279620	8.903e-05
12	KLRF1	121	100000	9871343	9888870	378.87	0.00497	rs7313141	0.00028
1	PI4KB	57	100000	149531036	149565348	255.721	0.00501	rs2025900	0.000615
2	OLA1	237	100000	174645420	174821611	960.759	0.00501	rs935396	0.0004191
6	CNKSR3	212	1000000	154768124	154873445	510.506	0.005015	rs6557347	0.0002702
1	HPDL	43	100000	45565131	45566933	172.713	0.00507	rs2153608	0.004981
1	MUTYH	48	100000	45567500	45578729	214.597	0.00512	rs11211101	0.004981
8	ZC3H3	154	100000	144590967	144694763	487.184	0.00519	rs7834318	0.003999
7	FZD9	22	100000	72486044	72488386	83.1948	0.00527	rs13231516	0.00236
14	NFKBIA	97	100000	34940466	34943711	279.4	0.00535	rs4982271	3.434e-05
2	RBJ	126	100000	25020008	25048328	592.639	0.00541	rs11683212	0.002193
8	GSDMDC1	100	100000	144711634	144716374	357.049	0.00549	rs7834318	0.003999
12	YEATS4	165	100000	68039798	68070843	501.62	0.00576	rs315140	0.001518
10	ARHGAP22	347	100000	49324084	49483144	999.624	0.00591	rs10776616	0.0001565
11	CNTF	100	100000	58146720	58149778	442.761	0.00603	rs4619168	0.002033
11	ZFP91	120	100000	58103162	58145091	554.993	0.00607	rs4619168	0.002033
17	CYB5D1	50	100000	7701788	7706325	136.579	0.00612	rs2279620	8.903e-05
6	B3GAT2	160	100000	71627789	71723509	453.788	0.00615	rs9455273	0.001627
16	SLC5A2	39	100000	31401939	31409592	152.948	0.00617	rs11643752	0.0008245
17	CCL16	86	100000	31327647	31332636	238.108	0.00617	rs2735484	0.0006851
11	ZFP91-CNTF	126	100000	58103162	58149781	562.137	0.00644	rs4619168	0.002033
11	SLC22A11	61	100000	64079673	64095575	245.182	0.00646	rs17300741	0.000347
5	FAM170A	145	100000	118993191	118999416	463.429	0.00661	rs328698	0.0003935
7	TBRG4	126	100000	45106223	45117842	408.293	0.00682	rs1866572	2.043e-05
8	NECAB1	208	100000	91872953	92040806	998.259	0.00683	rs7831333	0.0004536
9	TGFBR1	138	100000	100907232	100956294	478.311	0.00697	rs7043624	0.001013
2	MRPL35	160	100000	86280066	86293988	723.877	0.00702	rs3821017	0.003058
16	C16orf58	50	100000	31408315	31427207	182.43	0.00709	rs11643752	0.0008245
19	FCHO1	104	100000	17723335	17760365	298.331	0.00718	rs7245542	0.001087
2	DLX2	76	100000	172672411	172675724	196.316	0.00722	rs4972600	0.0009669
11	ZBTB44	149	100000	129601783	129689817	441.173	0.00722	rs2324055	0.0003262
11	OR5B21	47	100000	58031224	58032154	220.155	0.00733	rs2510861	0.004312
11	OR9I1	126	100000	57642547	57643492	422.322	0.00737	rs2044856	0.001912
16	XTP3TPA	27	100000	30342519	30348874	112.75	0.00737	rs4787643	0.001685
10	WAC	114	100000	28861705	28949475	435.149	0.00741	rs10826475	0.0008569
3	ZIC1	66	100000	148609870	148617196	222.559	0.00743	rs7635829	0.0007712
13	B3GALTL	233	100000	30672111	30804411	808.164	0.00745	rs9541291	9.709e-05
8	C8orf73	96	100000	144719505	144726071	325.258	0.00768	rs7834318	0.003999
4	C4orf40	113	100000	71054492	71066915	318.145	0.00769	rs952385	0.003601
1	C1orf55	48	100000	224237025	224253689	157.678	0.00772	rs12735124	0.000123
1	SELENBP1	52	100000	149603403	149611788	166.811	0.00773	rs2025900	0.000615
11	FOLR3	65	100000	71524418	71528582	236.068	0.00773	rs650372	0.005394
1	C8B	188	100000	57167470	57204276	559.286	0.00775	rs10889023	0.0001291
17	LOC400566	34	100000	260433	264713	102.545	0.00775	rs12937773	0.001329
14	TMEM121	20	100000	105063997	105067584	71.9325	0.00776	rs10142224	0.006796
11	LOC120126	34	100000	89125600	89126791	177.055	0.0078	rs11018756	3.706e-05
2	REEP1	273	100000	86294630	86418288	1022.46	0.00781	rs3821017	0.003058
8	NAPRT1	85	100000	144728097	144731636	285.774	0.00782	rs7834318	0.003999
7	TMEM209	82	100000	129591790	129632574	237.965	0.00792	rs1994467	0.0007071
11	OR10Q1	144	100000	57751963	57752923	524.215	0.00797	rs3911230	0.0006799
6	C6orf146	118	100000	4013599	4024390	461.943	0.00804	rs2745452	0.001074
12	SLC2A13	617	100000	38435089	38785928	1473.18	0.00813	rs11173546	0.000816
1	ESRRG	1209	100000	214743210	215329599	2399.95	0.00817	rs6604652	5.535e-05
15	OTUD7A	242	100000	29562620	29734834	731.595	0.00819	rs8029946	5.093e-05
5	RASGEF1C	156	100000	179460400	179568736	386.821	0.00822	rs13176402	0.003241
4	ODAM	112	100000	71096832	71104882	333.993	0.00827	rs952385	0.003601
1	C4BPB	86	100000	205328834	205339960	248.631	0.00838	rs923109	0.002975
8	MYST3	95	100000	41906153	42028662	334.861	0.00842	rs10958706	0.001419
7	TAX1BP1	156	100000	27746262	27835911	545.822	0.00853	rs10951184	0.0002559
7	HBP1	105	100000	106596695	106630210	461.692	0.0086	rs1981696	0.004245
7	MLXIPL	41	100000	72645459	72676806	143.098	0.0086	rs799165	0.001912
11	OR5B12	93	100000	57963255	57964200	406.688	0.00866	rs10896780	0.003696
8	SLC30A8	142	100000	118216517	118258134	431.316	0.00868	rs16889504	0.004818
6	PRPF4B	166	100000	3966567	4010216	546.168	0.00872	rs2745452	0.001074
12	CD163	60	100000	7514676	7547681	158.483	0.00874	rs10743939	0.002355
11	OR1S1	146	100000	57738792	57739770	504.844	0.00875	rs3911230	0.0006799
2	C2orf70	137	100000	26638984	26655899	446.528	0.0088	rs10192160	3.718e-05
20	SULF2	232	100000	45719558	45848215	517.289	0.00898	rs6063154	0.00112
1	CHI3L2	209	100000	111571803	111587585	544.406	0.00901	rs5029527	0.001101
7	BAZ1B	39	100000	72492675	72574544	141.222	0.00904	rs13231516	0.00236
1	ASTN1	377	100000	175096825	175400647	955.29	0.00907	rs4652211	0.0007076
11	OR5B2	106	100000	57946380	57947310	455.499	0.00914	rs10896780	0.003696
4	EMCN	226	100000	101538006	101658202	693.045	0.0092	rs4541514	0.0003656
11	MRPL23	73	100000	1925113	1934408	261.925	0.00923	rs2668848	0.001198
11	CHORDC1	128	100000	89574264	89595854	427.756	0.00924	rs12361249	0.0002257
6	CD2AP	197	100000	47553483	47702955	824.157	0.00927	rs1004173	0.0002699
2	MCEE	130	100000	71190313	71210902	383.499	0.00932	rs10496182	5.407e-05
6	MUT	120	100000	49506949	49538990	472.016	0.00936	rs11757098	0.001205
17	MPDU1	49	100000	7427853	7432247	152.915	0.00939	rs9901675	0.0003013
7	LAT2	25	100000	73262022	73282100	77.0185	0.00944	rs7810996	0.001702
11	FGF3	113	100000	69333916	69343129	322.283	0.00959	rs10796856	0.0003055
14	FBXO33	92	100000	38936709	38971371	310.783	0.0096	rs2038278	0.001092
2	UBXD4	75	100000	24016879	24077197	280.981	0.00962	rs13034709	0.0005868
1	ETNK2	119	100000	202366812	202387930	274.311	0.00988	rs4951307	0.0005673
17	SOX15	47	100000	7432221	7434212	146.979	0.01008	rs9901675	0.0003013
7	ORAI2	42	100000	101861000	101884273	141.864	0.01014	rs10233236	0.002327
11	FOLR1	45	100000	71578249	71585014	138.79	0.01016	rs650372	0.005394
9	KIAA2026	191	100000	5909007	5998003	624.483	0.01018	rs10121480	0.001544
5	FBXO38	128	100000	147743738	147802592	553.683	0.01042	rs10515609	0.0006764
5	RPL37	78	100000	40867186	40871144	269.745	0.01044	rs154268	0.0007145
2	CIB4	145	100000	26657576	26717715	434.405	0.01045	rs10192160	3.718e-05
7	COG5	267	100000	106630226	106991721	1042.62	0.01053	rs12667958	0.00117
2	IMMT	193	100000	86224565	86276404	758.539	0.01055	rs3821017	0.003058
11	OR1S2	124	100000	57727251	57728229	405.77	0.01055	rs3911230	0.0006799
2	DYNC2LI1	183	100000	43854685	43890653	577.128	0.01058	rs6544699	0.000267
14	CDKN3	87	100000	53933475	53956682	285.401	0.01058	rs10162433	0.001593
5	HSD17B4	150	100000	118816046	118905926	477.982	0.01063	rs10036783	0.001464
14	MIA2	70	100000	38772875	38792326	236.853	0.01072	rs2082635	0.003626
11	OR9Q1	315	100000	57547928	57705614	934.489	0.01073	rs3911230	0.0006799
12	BICD1	446	100000	32151451	32422408	1033.39	0.01077	rs7302478	0.0004677
11	OR9Q2	129	100000	57714538	57715483	407.352	0.01085	rs3911230	0.0006799
7	PRKRIP1	44	100000	101823808	101854134	146.487	0.01089	rs10233236	0.002327
1	ALX3	69	100000	110404519	110414845	220.384	0.01116	rs3738759	0.008565
17	FXR2	59	100000	7435271	7458796	172.81	0.0113	rs9901675	0.0003013
15	TMC3	95	100000	79411814	79453473	269.376	0.01132	rs4778639	0.002381
7	ALKBH4	32	100000	101883694	101892293	105.243	0.01137	rs10233236	0.002327
10	KIAA1462	149	100000	30343389	30376806	469.471	0.01144	rs2478835	0.0001187
6	ZNF165	136	100000	28154550	28165319	531.888	0.01153	rs9348789	0.001318
19	DUXA	81	100000	62354905	62370668	214.752	0.01162	rs11084488	0.002304
5	RNF130	167	100000	179315079	179431715	496.098	0.01169	rs13176402	0.003241
14	CTAGE5	128	100000	38804226	38890148	406.204	0.01169	rs2274396	0.002466
7	RFC2	27	100000	73283767	73306674	76.145	0.01179	rs7810996	0.001702
2	POMC	55	100000	25237225	25245063	204.677	0.01183	rs12992354	0.00923
2	C2orf25	77	100000	150134396	150152517	285.661	0.0119	rs10170236	0.005321
1	YOD1	89	100000	205283816	205291045	265.728	0.01191	rs923109	0.002975
4	SPARCL1	155	100000	88613511	88669679	478.414	0.01192	rs7681694	0.0003147
8	ADCY8	480	100000	131861728	132122017	1062.07	0.01196	rs263259	0.0002809
1	ZNF687	40	100000	149521414	149531005	171.82	0.01198	rs3811406	0.001967
16	LOC440350-4	2	100000	28677525	28690630	8.82061	0.012	rs2008514	0.03157
7	C7orf23	76	100000	86663413	86686967	282.733	0.01211	rs6950458	0.006421
17	EIF4A1	45	100000	7416780	7423048	138.185	0.01212	rs9901675	0.0003013
1	NEK2	138	100000	209902744	209915590	359.568	0.01223	rs10494939	0.0006891
16	ZNF267	57	100000	31792579	31836128	266.732	0.01226	rs4026654	0.01162
1	PSMD4	38	100000	149493820	149506578	152.712	0.01237	rs3811406	0.001967
11	PSMAL	99	100000	89032112	89071534	466.502	0.01239	rs11018756	3.706e-05
3	C3orf67	147	100000	58702776	59010755	503.259	0.01247	rs2222062	0.009237
17	CD68	45	100000	7423528	7426153	136.789	0.01249	rs9901675	0.0003013
7	FIGNL1	154	100000	50479325	50485582	448.622	0.01254	rs17152020	0.004274
8	RPL7	84	100000	74365427	74368423	235.3	0.01254	rs1988833	0.0005066
6	PKHD1	612	100000	51588103	52060382	1548.15	0.01261	rs1326567	0.00248
5	ZFP62	15	100000	180207218	180220290	45.8692	0.01273	rs17080697	0.001017
5	IRF1	130	100000	131846683	131854326	415.283	0.01276	rs3846729	0.001097
1	DFFB	136	100000	3763704	3791853	395.554	0.01278	rs4446914	0.0005382
9	LCN2	43	100000	129951552	129955555	129.525	0.01279	rs4837253	0.004932
4	REST	91	100000	57468798	57493097	283.999	0.0128	rs11727819	0.003463
6	C6orf115	78	100000	139391511	139406132	203.734	0.01281	rs6570300	0.0009771
6	HERV-FRD	93	100000	11210707	11219945	278.16	0.01288	rs12529581	0.001268
3	PDCD10	76	100000	168884388	168935345	385.268	0.01298	rs7356021	0.01024
6	RPP40	166	100000	4940278	4949270	494.832	0.01302	rs13437221	0.00199
9	C9orf16	43	100000	129962359	129966028	132.167	0.01305	rs4837253	0.004932
20	PTGIS	143	100000	47553817	47618114	343.562	0.01305	rs477627	0.001013
1	PFKFB2	113	100000	205293242	205320991	297.439	0.01311	rs923109	0.002975
11	DPAGT1	63	100000	118472422	118477995	201.98	0.01318	rs639373	0.001235
11	NRXN2	86	100000	64130221	64247236	311.882	0.01323	rs17300741	0.000347
11	C11orf51	81	100000	71498280	71501470	294.684	0.01333	rs650372	0.005394
11	OR52B2	107	100000	6147160	6148132	290.961	0.01333	rs1462984	0.0004806
3	KCTD6	63	100000	58452862	58463127	160.791	0.01334	rs9852465	0.0003239
12	CPSF6	107	100000	67919583	67954405	275.997	0.01334	rs2231701	0.001265
1	EDEM3	81	100000	182926247	182990664	297.541	0.01338	rs2024766	0.001676
6	NUP153	119	100000	17723247	17814797	348.014	0.01346	rs12191797	0.0003919
7	CLIP2	77	100000	73341740	73458209	228.526	0.01354	rs13223937	0.001728
11	PPME1	120	100000	73560015	73643396	374.556	0.0136	rs17132911	0.005334
12	PARP11	161	100000	3788287	3852869	403.952	0.01366	rs7305729	0.001853
8	HEY1	94	100000	80838799	80842653	210.476	0.01367	rs1357097	0.001919
10	ST8SIA6	351	100000	17402681	17536260	837.523	0.01367	rs7905488	0.002874
17	CCL15	95	100000	31334804	31353125	222.524	0.01369	rs2735484	0.0006851
2	ABCG5	190	100000	43893114	43919462	509.359	0.01391	rs7602498	0.0005139
7	C7orf45	68	100000	129634953	129644733	205.243	0.01407	rs1994467	0.0007071
17	CCL14	95	100000	31334804	31353125	222.524	0.01412	rs2735484	0.0006851
5	EDIL3	438	100000	83273881	83716367	945.816	0.01417	rs10061976	5.857e-05
12	LDHB	56	100000	21679542	21702043	232.865	0.01431	rs12824788	0.004167
15	ARRDC4	77	100000	96304936	96318072	210.082	0.01455	rs1043372	0.0003542
14	OR4Q3	64	100000	19285426	19286368	182.561	0.01456	rs12432658	0.004558
5	DCP2	175	100000	112340331	112384566	501.329	0.01458	rs6893389	0.001009
6	ZSCAN16	112	100000	28200365	28205835	433.026	0.01462	rs1904841	0.003735
12	IL26	249	100000	66881395	66905838	599.787	0.01467	rs2193050	0.00166
2	EFR3B	142	100000	25118476	25235508	425.869	0.01471	rs12992354	0.00923
11	H2AFX	63	100000	118469794	118471387	199.492	0.01479	rs639373	0.001235
11	ST14	139	100000	129534891	129585467	325.007	0.01495	rs858723	0.0003681
13	INTS6	154	100000	50833701	50925276	483.739	0.01498	rs9535644	0.001088
6	ZNF192	129	100000	28217694	28233215	493.13	0.01516	rs1904841	0.003735
3	SERPINI2	106	100000	168642416	168674512	326.62	0.01536	rs9853197	0.002393
11	OR10W1	152	100000	57790839	57792308	500.251	0.01539	rs1892771	0.004999
15	STARD5	97	100000	79392061	79403579	260.812	0.01539	rs4778639	0.002381
4	FLJ46481	237	100000	6009745	6041067	533.061	0.01545	rs13125972	0.002776
11	RNF169	112	100000	74137560	74231106	352.769	0.01554	rs564229	0.006749
11	OR5B3	108	100000	57926513	57927458	457.437	0.01555	rs10896780	0.003696
7	CYP3A5	59	100000	99083752	99115542	267.154	0.01579	rs1859690	0.01411
6	CCDC28A	127	100000	139136349	139156149	325.716	0.01596	rs9389621	0.00112
1	DFFA	82	100000	10443189	10455200	281.292	0.01602	rs1307485	0.003548
6	PIM1	84	100000	37245963	37251182	204.913	0.01611	rs4714048	0.001064
2	MAP1D	92	100000	172573049	172653833	221.026	0.01616	rs4972600	0.0009669
16	BFAR	19	100000	14634296	14670195	51.6059	0.01622	rs16963805	0.007733
9	RAB14	97	100000	122980235	123003907	314.833	0.01625	rs16910419	0.002004
12	ABCD2	74	100000	38231288	38300110	208.47	0.01626	rs10783934	0.0006847
7	BCL7B	28	100000	72588621	72609960	87.1201	0.01628	rs13244268	0.002624
8	PTK2B	283	100000	27224915	27372820	826.493	0.01629	rs1367088	0.000201
17	KRT40	13	100000	36387493	36396116	51.3238	0.01635	rs9257	0.006393
17	CDK5RAP3	87	100000	43403427	43414146	277.47	0.01637	rs2525103	0.004603
5	STK32A	275	100000	146594771	146743961	640.712	0.01641	rs17548933	0.000254
7	IRF5	52	100000	128365229	128377324	144.969	0.01642	rs10229001	0.001963
12	ZNF664	102	100000	123023622	123065922	352.564	0.01643	rs11057418	0.0002886
7	CYP3A7	49	100000	99140595	99170757	200.452	0.01653	rs4646437	0.003212
17	ALOX12	83	100000	6840107	6854779	202.059	0.01655	rs7338	0.001108
2	C2orf16	69	100000	27652892	27659093	253.484	0.01656	rs4666005	0.01051
2	ZC3H15	95	100000	187059129	187082332	325.825	0.01656	rs4144822	0.00373
3	PDHB	114	100000	58388393	58394605	391.16	0.01656	rs9852465	0.0003239
5	ANKH	239	100000	14757908	14924887	525.412	0.01656	rs25983	0.000225
17	SLFN13	74	100000	30786227	30799885	189.573	0.01659	rs7216096	0.003238
2	ZNF512	98	100000	27659396	27699467	337.729	0.01661	rs4666005	0.01051
17	YPEL2	91	100000	54763834	54833877	233.093	0.01665	rs930710	0.0005172
8	EEF1D	85	100000	144733040	144750988	236.013	0.01676	rs7834318	0.003999
22	MAPK12	43	100000	49033457	49042216	122.054	0.01676	rs5771259	0.0003136
11	HMBS	63	100000	118460796	118469469	196.538	0.01678	rs639373	0.001235
1	CORT	53	100000	10432557	10434546	175.866	0.01681	rs1307485	0.003548
2	CCDC121	83	100000	27702009	27705383	276.93	0.01689	rs4666005	0.01051
3	COMMD2	79	100000	150941220	150952968	220.544	0.01691	rs2222400	0.001002
17	SAT2	48	100000	7470280	7471889	124.553	0.01695	rs9901675	0.0003013
11	OR10A5	175	100000	6823489	6824443	571.892	0.0171	rs2595469	0.007386
15	HMG20A	119	100000	75500297	75565000	418.237	0.0171	rs17386174	0.003874
14	CGRRF1	50	100000	54046336	54075084	152.342	0.01712	rs7148766	0.001309
17	SHBG	49	100000	7474215	7477395	124.636	0.01716	rs9901675	0.0003013
14	KIAA1409	268	100000	92869317	93243442	806.575	0.01725	rs10131718	0.002391
11	FAM168A	129	100000	72794675	72986876	414.56	0.01731	rs12285885	0.004537
5	CCDC99	85	100000	168943215	168964359	321.573	0.01735	rs169082	0.003767
1	ABCB10	79	100000	227718951	227761065	315.554	0.01738	rs3753886	0.009115
17	ATAD4	94	100000	43384332	43390109	295.78	0.01748	rs2525103	0.004603
12	WNT1	39	100000	47658502	47662746	116.645	0.0177	rs833830	0.008919
1	FAM40A	65	100000	110378763	110398786	187.397	0.01772	rs3738759	0.008565
17	CACNA1G	127	100000	45993447	46059541	285.243	0.01775	rs198538	0.0002023
10	BAMBI	102	100000	29006429	29011874	240.593	0.01778	rs1762002	0.002364
11	TSKU	88	100000	76171932	76186846	233.787	0.01778	rs1225138	0.0001142
17	JMJD3	60	100000	7683959	7698843	139.49	0.01778	rs2279620	8.903e-05
17	SOCS7	62	100000	33761530	33809545	173.641	0.01778	rs6503581	0.004741
17	C17orf62	54	100000	77993807	78001983	167.575	0.01794	rs4789773	0.005484
7	TNPO3	112	100000	128382183	128482434	307.507	0.01808	rs10229001	0.001963
20	SYS1	100	100000	43425114	43431263	291.138	0.01821	rs11698812	0.009636
11	OR52W1	100	100000	6177029	6177992	273.423	0.01824	rs1462984	0.0004806
13	PRHOXNB	88	100000	27450242	27460774	214.374	0.01845	rs17086214	0.007387
7	DMTF1	108	100000	86619859	86663584	372.071	0.0185	rs10263920	0.006461
17	NARF	66	100000	78009348	78039432	183.46	0.01859	rs4789773	0.005484
11	FGF4	96	100000	69296977	69299352	243.605	0.01864	rs10796856	0.0003055
17	RNASEK	78	100000	6856521	6858575	183.125	0.01882	rs7338	0.001108
1	KIAA0562	178	100000	3721203	3763657	464.09	0.01885	rs4446914	0.0005382
11	OR10A2	190	100000	6847561	6848473	552.163	0.01886	rs2595469	0.007386
11	XRRA1	115	100000	74229602	74337880	366.067	0.01911	rs487226	0.00582
3	SERPINI1	116	100000	168936125	169026051	321.821	0.01923	rs9854098	0.01133
1	C1orf116	101	100000	205258488	205272724	265.864	0.01944	rs923109	0.002975
14	C14orf80	20	100000	105028748	105036610	58.4311	0.0195	rs10142224	0.006796
17	PNPO	91	100000	43373915	43381673	282.017	0.01952	rs2597167	0.007125
1	ROR1	553	100000	64012277	64417295	1172.4	0.01957	rs6588083	0.0006756
2	PUM2	121	100000	20311933	20390625	352.291	0.01962	rs2072464	0.001645
12	KCNJ8	34	100000	21809155	21819014	137.654	0.01963	rs10841891	0.01249
17	CCL23	99	100000	31364209	31369118	226.935	0.01964	rs2735484	0.0006851
4	ZNF509	177	100000	4342878	4374410	423.944	0.01966	rs4689307	0.0003494
6	C6orf201	185	100000	4024438	4075998	501.095	0.01966	rs2745452	0.001074
5	SPINK9	94	100000	147695314	147699605	340.14	0.01978	rs10515609	0.0006764
22	MAPK11	37	100000	49044268	49050906	101.452	0.01993	rs5771259	0.0003136
12	DDX11	75	100000	31118045	31148992	219.429	0.01994	rs11051209	0.002184
9	GRIN3A	361	100000	103371455	103540683	1054.33	0.01996	rs12685902	0.004537
2	LYPD6	172	100000	149895358	150038384	455.324	0.01997	rs10199981	0.0008013
15	IL16	169	100000	79276273	79392157	410.305	0.01999	rs4778639	0.002381
8	OXR1	612	100000	107351648	107834097	1327.97	0.02004	rs10099361	0.0004992
11	MRPL21	96	100000	68415321	68427879	315.847	0.02014	rs17532584	0.007692
22	HDAC10	48	100000	49025739	49031941	126.015	0.02017	rs5771259	0.0003136
11	RELT	56	100000	72765052	72786167	199.667	0.02029	rs11823913	0.008353
6	MRPS18A	55	100000	43747019	43763506	141.176	0.02035	rs2236346	0.003365
3	RPL15	64	100000	23933642	23937336	213.073	0.02036	rs11129130	0.01542
3	SEMA3F	52	100000	50167851	50201512	157.239	0.0205	rs917019	0.0002618
19	TOMM40	68	100000	50086316	50098786	147.639	0.02053	rs12709889	7.042e-05
17	SREBF1	54	100000	17656110	17681050	220.944	0.02076	rs11649804	0.001571
7	ZNF498	43	100000	99052506	99067966	156.692	0.02077	rs1859690	0.01411
19	RPS15	38	100000	1389362	1391492	94.6454	0.02078	rs4807927	0.0003437
15	GOLGA8A	57	100000	32458561	32487180	125.684	0.0209	rs12595504	0.006566
11	FLJ14213	264	100000	36354130	36443330	586.129	0.02093	rs330253	0.003952
8	PMP2	103	100000	82515118	82522274	339.489	0.02097	rs2167255	0.004
5	LOC441108	185	100000	131774571	131825958	506.217	0.02108	rs3846729	0.001097
1	SAC	189	100000	166045505	166149964	401.265	0.02113	rs4657720	0.00209
19	SLC27A5	40	100000	63701516	63715157	116.354	0.02121	rs11670764	0.00913
1	ADAMTSL4	50	100000	148788521	148800036	131.326	0.02123	rs6698495	0.009705
8	DUSP4	107	100000	29249536	29264104	267.907	0.02126	rs650204	0.000431
1	CYP4B1	70	100000	47037256	47057608	187.646	0.02136	rs4646485	0.004424
19	ZIM3	88	100000	62337275	62348382	214.082	0.02143	rs11084488	0.002304
17	TNFSF13	50	100000	7402339	7405642	128.249	0.02163	rs9901675	0.0003013
5	IRX1	139	100000	3649167	3654517	318.23	0.02175	rs828303	0.0002652
11	OR2D2	200	100000	6869380	6870307	522.398	0.02176	rs2595469	0.007386
5	SFXN1	203	100000	174838188	174888218	485.743	0.02178	rs13164796	0.001233
2	GPN1	90	100000	27705406	27727217	275.632	0.02182	rs4666005	0.01051
11	USP28	129	100000	113173806	113251466	331.53	0.02191	rs12421567	0.001797
1	CYP4A22	45	100000	47375693	47387113	151.486	0.02193	rs2056900	0.005306
12	COPS7A	50	100000	6703481	6711291	134.178	0.02197	rs2301333	0.0007188
5	PCDHGC3	80	100000	140835752	140872730	195.92	0.02199	rs17097300	0.002651
6	OR2A4	84	100000	132063301	132064234	258.392	0.02201	rs365475	0.0004448
10	CSTF2T	78	100000	53125251	53129361	214.997	0.02209	rs12218672	0.003036
17	ZNF652	109	100000	44727484	44794834	315.705	0.02218	rs11655657	0.0004291
11	OR10A4	205	100000	6854454	6855402	558.784	0.02219	rs2595469	0.007386
8	GRINA	24	100000	145136213	145139571	102.01	0.02222	rs11136343	0.005354
10	ITIH2	154	100000	7785241	7831489	326.984	0.02223	rs1980860	0.001453
8	RLBP1L1	287	100000	62363103	62576758	664.267	0.02231	rs4738899	0.001021
17	GPR179	23	100000	33735018	33753219	69.7302	0.02235	rs4078225	0.004898
17	SENP3	47	100000	7406042	7416011	123.945	0.02237	rs9901675	0.0003013
7	GNG11	122	100000	93388951	93393762	295.196	0.02254	rs180236	0.00138
2	OTOF	214	100000	26533574	26635070	504.387	0.02263	rs10192160	3.718e-05
3	NKIRAS1	76	100000	23908575	23933541	240.461	0.02264	rs7637968	0.01403
11	C2CD2L	59	100000	118483302	118493037	169.281	0.02276	rs639373	0.001235
13	SLITRK5	77	100000	87122870	87129871	217.571	0.02288	rs1335117	0.01875
19	SCN1B	61	100000	40213373	40223193	139.419	0.0229	rs8105140	0.001072
8	PARP10	26	100000	145123307	145132623	117.83	0.02296	rs11136343	0.005354
7	EIF4H	30	100000	73226641	73249365	80.9276	0.023	rs7810996	0.001702
16	ATXN2L	25	100000	28741914	28756059	111.069	0.02306	rs12448482	0.005952
9	SUSD1	219	100000	113842881	113977377	484.699	0.02319	rs2762465	0.00281
5	CARD6	83	100000	40877166	40891213	255.057	0.02324	rs154268	0.0007145
19	LYPD5	129	100000	48991918	49016648	361.583	0.0233	rs349030	0.002687
1	AGTRAP	98	100000	11718728	11733415	238.148	0.02351	rs12095517	0.002977
11	C11orf42	98	100000	6183373	6188937	272.471	0.02352	rs1462984	0.0004806
19	ZNF627	69	100000	11569326	11590974	187.913	0.02371	rs4804629	0.01561
11	C11orf59	77	100000	71485985	71491970	269.785	0.02372	rs650372	0.005394
22	TBC1D22A	700	100000	45537212	45948388	1339.42	0.02373	rs4823605	0.001506
5	MEF2C	159	100000	88051921	88214780	387.593	0.02377	rs17558396	0.001846
3	POPDC2	128	100000	120843597	120862094	364.824	0.02379	rs2688638	0.0002092
1	MTHFR	147	100000	11768373	11788702	387.174	0.02402	rs12095517	0.002977
9	CEP110	147	100000	122890394	122979707	466.537	0.02403	rs16910419	0.002004
13	CDX2	60	100000	27434277	27441317	139.728	0.02407	rs17086214	0.007387
1	SFRS11	47	100000	70443952	70490272	128.003	0.02411	rs270487	0.004606
17	HEXDC	60	100000	77969540	77993805	159.599	0.02423	rs4789773	0.005484
7	PRKAR2B	168	100000	106472413	106589492	456.511	0.02425	rs1981696	0.004245
17	GFAP	104	100000	40338518	40348394	277.561	0.02431	rs7222424	0.0006751
20	NCOA3	191	100000	45564063	45719021	467.929	0.02431	rs6018639	0.001125
10	SORCS3	864	100000	106390848	107014983	2026.14	0.02433	rs7919740	0.0006583
20	SLC2A10	116	100000	44771685	44798392	291.066	0.02434	rs6090547	0.000126
8	CHRNA2	153	100000	27373194	27392730	415.489	0.02438	rs750537	0.0003339
6	TFAP2B	131	100000	50894397	50923285	358.988	0.0244	rs16880733	0.0004165
17	SLFN12	85	100000	30762193	30783656	193.849	0.02446	rs7216096	0.003238
9	TNC	343	100000	116822625	116920307	751.991	0.02461	rs4979503	0.002331
17	WSB1	80	100000	22645232	22664772	217.139	0.02463	rs11656617	0.006396
15	C15orf59	110	100000	71819193	71830869	255.185	0.02465	rs11574480	0.003682
17	SPATA20	87	100000	45979560	45988212	211.276	0.02465	rs198538	0.0002023
17	ABCC3	99	100000	46067226	46124062	204.077	0.02468	rs2189595	0.00688
1	PIP5K1A	40	100000	149437695	149488629	122.467	0.02484	rs3811406	0.001967
17	C1QL1	72	100000	40392586	40401170	160.872	0.02486	rs7222424	0.0006751
1	MCL1	43	100000	148813658	148818760	115.055	0.02491	rs1053732	0.009626
19	ZNF283	126	100000	49023312	49044890	392.164	0.02494	rs349030	0.002687
19	ACP5	57	100000	11546474	11550801	149.146	0.02499	rs11880637	0.001332
17	C17orf49	75	100000	6858847	6861563	167.396	0.025	rs7338	0.001108
20	SDC4	132	100000	43387342	43410478	307.898	0.02503	rs11698812	0.009636
2	SUPT7L	84	100000	27727182	27739953	249.013	0.02506	rs4666005	0.01051
13	LOC647174	102	100000	50813168	50834240	277.87	0.02507	rs9535644	0.001088
1	MCOLN3	127	100000	85256352	85286757	370.013	0.0251	rs12034421	0.002298
7	GNGT1	123	100000	93373755	93378421	295.539	0.02513	rs180236	0.00138
5	PCDHGC5	72	100000	140848991	140872730	173.539	0.02517	rs2074912	0.004559
1	TROVE2	52	100000	191295375	191327529	173.19	0.02522	rs10921309	0.009214
17	IGF2BP1	71	100000	44429772	44488506	209.098	0.02529	rs11079850	0.007087
17	CCDC103	101	100000	40332679	40336155	269.779	0.02532	rs7222424	0.0006751
19	NAPA	67	100000	52682702	52710309	177.85	0.02543	rs16972294	0.0002712
17	CACNG5	154	100000	62303912	62311819	305.677	0.02547	rs8077976	0.001637
1	BRDT	88	100000	92187515	92252573	256.039	0.0255	rs2183036	0.00299
15	FAM148B	90	100000	60243028	60244774	217.846	0.02551	rs17238391	0.007558
3	CHL1	426	100000	213649	426097	875.571	0.02553	rs2196038	0.00148
5	GLRXL	62	100000	161111031	161111352	185.402	0.02557	rs13164256	0.004179
10	UBE2D1	120	100000	59764744	59800515	282.641	0.02557	rs1934336	0.001115
7	CHCHD2	65	100000	56136759	56141681	169.544	0.02558	rs698648	0.000954
4	NUDT9	94	100000	88562758	88598523	235.939	0.02561	rs1049544	0.00168
6	CDC40	88	100000	110608316	110660115	263.763	0.02564	rs7749150	0.007571
6	CENPQ	90	100000	49539054	49568779	265.827	0.02579	rs11757098	0.001205
11	P4HA3	106	100000	73655349	73700347	276.02	0.0258	rs17132911	0.005334
1	ABHD7	81	100000	92268145	92301681	207.171	0.02582	rs2183036	0.00299
5	PCDHGC4	74	100000	140844924	140872730	176.968	0.02586	rs2074912	0.004559
2	TMEM177	76	100000	120153212	120156164	213.809	0.02591	rs734680	0.004017
6	OGFRL1	102	100000	72055197	72068694	252.634	0.02592	rs1885677	0.002386
18	APCDD1	181	100000	10444624	10478698	439.107	0.02594	rs559308	0.003549
7	PDIA4	64	100000	148331086	148356715	169.893	0.02598	rs10236808	0.004141
17	KIF18B	103	100000	40358973	40380608	250.769	0.02605	rs7222424	0.0006751
19	ELOF1	47	100000	11524857	11531051	109.573	0.0261	rs11880637	0.001332
16	GPR139	150	100000	19950543	19992601	363.285	0.02613	rs1925503	0.001125
14	OR4M1	86	100000	19318321	19319263	206.159	0.02615	rs12432658	0.004558
7	ABCA13	609	100000	48208388	48657637	1273.78	0.02621	rs17661929	2.702e-05
2	RBKS	96	100000	27857769	27966727	366.137	0.02623	rs10196039	0.02076
12	CCDC92	103	100000	122986907	123023116	347.573	0.02627	rs10744163	0.001136
1	SDHB	129	100000	17217811	17253252	371.519	0.02634	rs2076617	0.002604
16	ZNF423	427	100000	48082021	48418419	802.726	0.02634	rs12928191	0.0001501
1	GLRX2	53	100000	191332222	191341867	187.747	0.02636	rs10921309	0.009214
15	NOLA3	78	100000	32421208	32422654	208.017	0.02638	rs8028600	0.003459
1	CYP4Z1	88	100000	47305746	47356579	306.123	0.02645	rs2056900	0.005306
11	ANKK1	156	100000	112763722	112776350	418.281	0.02665	rs12794908	0.002899
11	MIZF	59	100000	118497497	118510975	167.723	0.02665	rs639373	0.001235
20	RPS21	87	100000	60395515	60396971	209.038	0.02679	rs2427313	0.006595
22	GAS2L1	50	100000	28032996	28038774	142.175	0.02681	rs2301291	0.006436
12	C12orf53	41	100000	6673217	6680073	105.799	0.02685	rs7970575	0.008645
11	YAP1	141	100000	101486419	101609364	405.964	0.02703	rs11602707	0.007471
1	GATAD2B	113	100000	152043826	152162075	360.544	0.02704	rs10908475	0.001755
1	AOF2	53	100000	23218532	23282771	186.967	0.02708	rs10429877	0.01043
5	FAM105A	112	100000	14634931	14664205	253.557	0.02718	rs152970	0.0001818
15	LPCAT4	65	100000	32438380	32446687	171.973	0.02722	rs8028600	0.003459
2	NTSR2	116	100000	11715754	11727780	249.09	0.02728	rs4473360	0.0009479
1	RIT1	49	100000	154134224	154147801	155.896	0.02731	rs12138833	0.00346
16	SH2B1	35	100000	28782814	28793027	136.54	0.02733	rs12448482	0.005952
21	KRTAP13-1	103	100000	30690262	30691009	275.287	0.02748	rs1010684	0.002408
2	PLEKHH2	329	100000	43717950	43848630	757.11	0.02755	rs6544699	0.000267
6	BRP44L	76	100000	166698397	166716476	209.026	0.0276	rs1610311	0.004119
2	PCDP1	137	100000	120018516	120130707	341.034	0.02768	rs11678053	0.005143
3	SLC38A3	37	100000	50217695	50233410	99.1965	0.02771	rs1858828	0.006331
7	MNX1	78	100000	156490307	156496108	205.884	0.02781	rs7785038	0.009706
14	KCNK13	182	100000	89597860	89721948	369.962	0.02784	rs4900026	0.000684
12	WNT10B	38	100000	47645389	47651810	113.325	0.02788	rs833830	0.008919
16	TUFM	28	100000	28761232	28765230	115.743	0.02791	rs12448482	0.005952
8	KIF13B	229	100000	28980713	29176529	524.616	0.02795	rs936921	0.00276
14	COX8C	57	100000	92883289	92884453	165.205	0.02797	rs6575325	0.007527
17	LSM12	64	100000	39467529	39499531	181.685	0.02798	rs3744419	0.002596
11	LRRC51	86	100000	71469552	71485586	300.794	0.02803	rs650372	0.005394
17	MYO15A	123	100000	17952744	18023841	324.407	0.02806	rs854772	0.004666
14	STRN3	170	100000	30432755	30565358	382.178	0.02808	rs179658	0.003706
1	TAF5L	93	100000	227795486	227828417	251.267	0.02813	rs3753886	0.009115
19	GRAMD1A	67	100000	40183085	40209213	147.167	0.0282	rs8105140	0.001072
17	EFTUD2	113	100000	40283804	40332289	294.231	0.02821	rs7222424	0.0006751
3	LMLN	105	100000	199171467	199254988	299.372	0.0283	rs6770002	0.003708
20	C20orf10	93	100000	43435933	43440371	260.742	0.02837	rs13217	0.009194
1	LAX1	91	100000	202000959	202012103	219.593	0.0284	rs10127767	0.006996
13	GPC6	1396	100000	92677095	93853948	2518.28	0.02843	rs11617002	7.094e-05
15	C15orf55	77	100000	32425357	32437223	203.016	0.0285	rs8028600	0.003459
5	DRD1	160	100000	174800280	174803769	341.677	0.02856	rs2940478	0.005739
11	NEU3	83	100000	74377597	74396391	245.681	0.02865	rs7112525	0.0007933
1	GPR25	83	100000	199108788	199109874	189.82	0.02882	rs10920040	0.007912
1	UCHL5	41	100000	191251521	191295144	116.52	0.02887	rs10921309	0.009214
19	ZBTB45	34	100000	63716708	63722733	93.331	0.02891	rs11670764	0.00913
4	PHF17	104	100000	129950228	130015829	255.8	0.02893	rs1648062	0.002276
1	PADI2	139	100000	17265842	17318535	363.249	0.02899	rs2076617	0.002604
6	LOC100129128	154	100000	73975313	74029640	384.913	0.02899	rs12662357	0.0003156
3	TMEM158	159	100000	45240959	45242818	379.488	0.029	rs7628786	0.003322
8	FABP5	95	100000	82355339	82359563	241.958	0.029	rs12549270	0.002271
19	MZF1	27	100000	63765095	63776754	74.7728	0.02901	rs11666790	0.01098
1	CYP4X1	74	100000	47261826	47289010	231.94	0.02902	rs9726786	0.0103
18	MEP1B	139	100000	28023984	28054364	319.005	0.02911	rs16962803	0.01237
8	PNMA2	174	100000	26418112	26427400	412.211	0.02912	rs17403886	0.001171
20	C20orf85	89	100000	56159388	56169589	203.281	0.02919	rs6015200	0.001941
15	VPS33B	143	100000	89342777	89366837	306.134	0.02924	rs1443253	0.003626
2	OSBPL6	277	100000	178767619	178969121	587.382	0.02932	rs13387048	0.003114
1	LEPROT	124	100000	65658906	65670839	283.8	0.02933	rs10493375	0.0004354
11	TNNT3	68	100000	1897374	1916512	156.258	0.02939	rs2668848	0.001198
2	RBM45	123	100000	178685427	178702628	272.071	0.0294	rs10432485	0.002737
5	SMAD5	129	100000	135496434	135546321	430.622	0.02943	rs746994	0.002964
8	IL7	117	100000	79807559	79880313	286.197	0.02944	rs11992182	0.0002044
3	CD80	154	100000	120725829	120761171	329.498	0.02954	rs2688638	0.0002092
5	SPINK7	90	100000	147672182	147675674	265.372	0.02954	rs13168328	0.000839
3	PXK	217	100000	58293656	58385918	622.702	0.02956	rs11130633	0.0007442
12	SPSB2	49	100000	6850360	6852713	133.989	0.02958	rs2071082	0.01801
2	SLC4A1AP	85	100000	27739841	27771351	234.833	0.02971	rs4666005	0.01051
2	GTDC1	182	100000	144420050	144806499	384.32	0.02974	rs16823360	0.001671
8	FABP9	92	100000	82533172	82536313	272.861	0.02986	rs2167255	0.004
1	APITD1	67	100000	10412745	10434797	178.999	0.02987	rs1307485	0.003548
20	TFAP2C	70	100000	54637764	54647745	153.351	0.02987	rs6014787	0.004817
20	LSM14B	78	100000	60130911	60143829	213.143	0.02993	rs2021309	0.01619
10	DUPD1	101	100000	76467599	76488278	224.345	0.03007	rs7914131	0.0004968
1	NUP133	84	100000	227643666	227710711	286.259	0.03013	rs754023	0.01464
7	PHKG1	64	100000	56116168	56128183	163.036	0.03014	rs7791221	4.691e-05
10	CCDC6	267	100000	61218526	61336824	626.115	0.03014	rs1171786	0.0003714
3	GNAT1	34	100000	50204046	50208953	101.835	0.03039	rs1858828	0.006331
11	SPCS2	87	100000	74337939	74367724	251.049	0.03042	rs487226	0.00582
6	SFT2D1	92	100000	166653505	166675981	231.661	0.03043	rs1610311	0.004119
22	RASL10A	45	100000	28038921	28041748	125.457	0.03046	rs2301291	0.006436
22	SBF1	83	100000	49232100	49260320	199.469	0.03052	rs5770794	0.02119
6	SLC22A16	178	100000	110852600	110904537	344.754	0.03057	rs723685	0.0005638
1	DDEFL1	105	100000	23627642	23683258	255.978	0.0306	rs12126283	0.0083
12	TPI1	52	100000	6846966	6850253	136.061	0.03074	rs2071082	0.01801
11	OR5B17	116	100000	57882173	57883118	414.909	0.03085	rs7113008	0.008368
1	CDC73	119	100000	191357783	191487679	384.421	0.03086	rs10921309	0.009214
13	KCNRG	44	100000	49487390	49493059	135.136	0.0309	rs7982125	0.01828
21	KRTAP13-3	83	100000	30719581	30720101	312.118	0.03098	rs1010684	0.002408
12	ATN1	38	100000	6903886	6921745	114.749	0.031	rs1007924	0.02303
1	KIAA0907	48	100000	154149459	154170812	155.234	0.03103	rs12138833	0.00346
16	CIRH1A	39	100000	67723999	67760438	114.789	0.03105	rs12920476	0.00947
14	CRIP1	20	100000	105024301	105026169	52.5274	0.0311	rs8003942	0.03012
17	CSNK1D	49	100000	77795528	77824862	133.89	0.0311	rs4789698	0.01263
2	PTCD3	163	100000	86186848	86222791	495.168	0.03111	rs12994838	0.001989
19	GNA11	72	100000	3045407	3072454	142.888	0.03124	rs3786947	0.0002933
2	ZNF638	212	100000	71412396	71515697	567.803	0.03143	rs4852257	0.005042
9	MRRF	94	100000	124066967	124125563	211.017	0.03143	rs10985601	0.004651
21	KRTAP13-4	86	100000	30724464	30724947	321.825	0.03144	rs1010684	0.002408
8	FZD3	118	100000	28407691	28477880	307.263	0.03147	rs6992329	0.001629
19	USP29	94	100000	62323320	62335105	212.626	0.03153	rs11084488	0.002304
14	SERPINA6	148	100000	93840337	93859441	339.269	0.0316	rs1243169	0.01251
12	MLF2	77	100000	6727422	6732530	170.678	0.03171	rs2301333	0.0007188
14	ESRRB	251	100000	75907478	76036961	471.284	0.03175	rs750273	0.0008414
22	RAB36	101	100000	21817512	21836531	300.624	0.03176	rs5751592	0.006528
14	COCH	115	100000	30413515	30429573	236.307	0.0319	rs179658	0.003706
15	LOC643007	69	100000	33022541	33022953	214.416	0.03196	rs12441204	0.005345
13	KL	242	100000	32488570	32538279	509.125	0.03208	rs2283368	0.0003305
9	RPS6	76	100000	19366253	19370235	209.531	0.03213	rs7020745	0.01686
1	RXFP4	42	100000	154178103	154179249	138.6	0.03224	rs12138833	0.00346
12	APOF	25	100000	55040621	55042850	69.0705	0.03224	rs2066818	0.02316
1	DENND4B	45	100000	152168600	152185778	153.169	0.03225	rs12043350	0.00741
5	PARP8	176	100000	49998569	50173933	462.772	0.03227	rs11747930	0.002717
19	CHMP2A	28	100000	63754744	63758298	74.7736	0.03235	rs11666790	0.01098
17	HS3ST3A1	235	100000	13339730	13445969	481.484	0.03238	rs2079627	0.0001363
12	C12orf57	36	100000	6923463	6925426	105.154	0.03247	rs1007924	0.02303
7	TBL2	31	100000	72621209	72630949	85.0996	0.03256	rs13232120	0.00508
11	SPA17	65	100000	124048949	124069897	149.834	0.03259	rs617690	0.005564
15	ARHGAP11A	69	100000	30694982	30719160	139.878	0.03267	rs6494587	0.0001936
15	ZNF770	73	100000	33057835	33067746	185.037	0.03278	rs12441204	0.005345
19	UBE2M	28	100000	63758890	63762155	74.7736	0.03279	rs11666790	0.01098
12	IL23A	28	100000	55018929	55020461	82.5531	0.03284	rs2066818	0.02316
4	C4orf14	92	100000	57524272	57538583	230.823	0.03286	rs6838948	0.005403
6	C6orf186	201	100000	110673841	110786168	472.926	0.03286	rs7749150	0.007571
17	ALKBH5	92	100000	18027591	18053992	270.019	0.03289	rs854772	0.004666
20	PSMA7	83	100000	60145185	60151869	215.453	0.0329	rs2021309	0.01619
15	GABRA5	69	100000	24663150	24776749	154.953	0.03291	rs1118399	0.002818
19	KPTN	66	100000	52670211	52679333	158.458	0.03294	rs16972294	0.0002712
11	MRGPRD	97	100000	68504065	68505031	267.058	0.03297	rs12291142	0.003238
1	MIER1	141	100000	67163229	67226890	390.399	0.033	rs1118392	0.01514
13	SLITRK1	86	100000	83349343	83354529	224.786	0.03301	rs12100439	1.805e-05
17	SLC4A1	42	100000	39681283	39701028	96.068	0.03304	rs17614452	0.007759
1	ZC3H12A	56	100000	37712705	37722565	128.693	0.03305	rs11264055	0.000669
3	C3orf60	18	100000	49032911	49035930	62.5677	0.03313	rs4974078	0.02367
20	SLC32A1	140	100000	36786518	36791429	376.398	0.03321	rs2757515	0.01359
1	C1orf149	51	100000	37730762	37752951	123.795	0.03325	rs11264055	0.000669
1	TCEA3	107	100000	23580141	23623848	266.676	0.03325	rs12126283	0.0083
8	YTHDF3	80	100000	64243674	64287900	211.17	0.03328	rs3857972	0.01494
12	PTPN6	43	100000	6926000	6940740	115.044	0.03333	rs1007924	0.02303
12	ENO2	34	100000	6893874	6903120	109.891	0.03339	rs2001004	0.02109
12	ARF3	48	100000	47616258	47637519	139.523	0.03347	rs833830	0.008919
3	SLC25A20	35	100000	48869359	48911406	139.513	0.03362	rs9284885	0.01794
3	NR1D2	103	100000	23961809	23996241	284.581	0.03365	rs7610892	0.004749
11	AMBRA1	48	100000	46374539	46569490	180.223	0.03375	rs11601182	0.01129
12	DDN	30	100000	47675199	47679355	79.3515	0.03375	rs1054442	0.01105
2	HOXD3	70	100000	176737050	176746072	159.846	0.03391	rs13414698	0.00202
5	PCDHGA12	107	100000	140790341	140872730	242.153	0.03392	rs17097300	0.002651
12	ASCL4	62	100000	106692291	106694545	151.411	0.03393	rs10861780	0.01033
12	STAT2	29	100000	55021648	55040176	82.9909	0.03399	rs2066818	0.02316
11	GAB2	224	100000	77603989	77806414	749.491	0.034	rs11601590	0.008288
19	SAPS1	62	100000	60432958	60461850	118.058	0.03405	rs10411896	0.002638
9	CIZ1	67	100000	129968164	130006483	155.226	0.0341	rs4837253	0.004932
12	PAN2	36	100000	54996984	55014092	114.882	0.03414	rs2066818	0.02316
5	NDFIP1	157	100000	141468507	141514192	377.395	0.03418	rs252214	0.000113
20	UBOX5	96	100000	3036218	3088540	181.655	0.03426	rs857247	0.003722
22	IL17RA	132	100000	15945848	15971389	291.512	0.03426	rs2241042	0.008592
17	SFRS1	46	100000	53433278	53439706	139.768	0.03428	rs11653839	0.001707
19	MYO9B	154	100000	17047590	17185104	306.27	0.03435	rs7254359	0.002003
2	MRPL33	43	100000	27848087	27856112	147.201	0.03446	rs10196039	0.02076
5	GPBP1	92	100000	56505531	56595169	254.61	0.03452	rs6866482	0.002421
11	LOC643923	110	100000	106967680	106969159	244.421	0.03461	rs10431058	0.004454
13	TRIM13	50	100000	49469143	49490604	144.758	0.03472	rs7982125	0.01828
19	KCNN4	87	100000	48962524	48977249	193.91	0.03486	rs349030	0.002687
8	LRRC69	136	100000	92184022	92300640	407.902	0.03491	rs13269704	0.003656
3	HHATL	73	100000	42709158	42718017	183.533	0.03492	rs17074778	0.001908
11	TTC12	193	100000	112690460	112742324	440.064	0.03496	rs12794908	0.002899
7	SLC26A5	118	100000	102780412	102873834	281.272	0.03498	rs1978198	0.004469
16	ERAF	48	100000	31446703	31447625	122.466	0.03501	rs11150626	0.002253
17	SLC16A11	91	100000	6885672	6887966	175.995	0.03502	rs7338	0.001108
17	SKAP1	341	100000	43565800	43862593	800.088	0.03508	rs11868509	0.001289
19	HPN	70	100000	40223249	40249315	140.923	0.03514	rs8105140	0.001072
10	KIN	166	100000	7837372	7869950	371.077	0.03518	rs6602267	0.001937
13	C13orf1	76	100000	49384842	49408626	187.371	0.03527	rs9591310	0.007711
3	TM4SF19	32	100000	197534815	197549655	89.4364	0.03528	rs6766480	0.007363
19	ARRDC2	63	100000	17972943	17985911	135.573	0.03528	rs17654580	0.0008388
8	XKR4	617	100000	56177570	56601264	1137.07	0.03529	rs7817562	0.0005163
12	CMKLR1	161	100000	107209476	107257216	330.618	0.03539	rs803554	0.0003389
20	DBNDD2	84	100000	43468084	43472661	220.348	0.03541	rs2092109	0.002515
11	CPT1A	116	100000	68278663	68365975	270.261	0.03543	rs11228368	0.00518
1	CHIA	235	100000	111635006	111664708	476.567	0.03548	rs5029527	0.001101
17	CCDC57	123	100000	77652634	77763978	421.582	0.03554	rs4789698	0.01263
15	CD276	89	100000	71763674	71793912	221.229	0.03563	rs11574480	0.003682
16	ROGDI	57	100000	4786969	4792675	140.045	0.03568	rs12932724	0.003945
9	CNTNAP3	22	100000	39062763	39278300	48.3231	0.03577	rs10974154	0.008472
11	NARS2	189	100000	77824890	77963367	620.101	0.0358	rs12363982	0.01127
11	IGHMBP2	121	100000	68427894	68464645	338.197	0.03586	rs12291142	0.003238
5	PCDHGA11	116	100000	140780720	140872730	256.01	0.03597	rs3806834	0.002426
20	SS18L1	111	100000	60152216	60190961	248.164	0.03599	rs2021309	0.01619
11	TMEM136	76	100000	119701225	119706557	164.795	0.03601	rs11217817	0.006337
12	CS	39	100000	54951749	54980442	124.223	0.03603	rs2020854	0.02462
8	PLEC1	62	100000	145061308	145121531	192.876	0.03605	rs11136343	0.005354
12	CNPY2	34	100000	54990483	54996387	109.528	0.03609	rs2066818	0.02316
2	HPCAL1	267	100000	10360490	10485194	486.289	0.03619	rs3821199	9.407e-05
11	HARBI1	13	100000	46580986	46595353	48.3761	0.03623	rs12292425	0.02406
11	VPS11	78	100000	118443702	118457898	191.55	0.03624	rs639373	0.001235
19	APC2	43	100000	1401147	1424243	95.795	0.03625	rs4807927	0.0003437
16	ATP2A1	34	100000	28797309	28823331	114.33	0.03626	rs7498491	0.006746
1	CD53	132	100000	111215343	111244081	318.522	0.03631	rs4839575	0.01045
12	RPL6	26	100000	111327376	111331826	64.2688	0.03632	rs2301756	0.03649
11	TMPRSS4	242	100000	117452936	117495766	463.691	0.03644	rs7938067	0.003549
1	MPN2	95	100000	226070040	226100794	203.257	0.03646	rs6426478	0.006018
12	SYT10	187	100000	33419614	33484021	486.274	0.03652	rs12230885	0.001094
5	PDLIM4	109	100000	131621285	131637046	289.009	0.03658	rs7736284	0.005706
7	KIAA0265	78	100000	129497584	129560829	167.063	0.03662	rs3823482	0.001046
14	CRIP2	18	100000	105012175	105017545	43.1635	0.03663	rs8003942	0.03012
16	RABEP2	36	100000	28823242	28844033	102.889	0.03663	rs2071342	0.007738
6	ARMC2	205	100000	109276311	109402045	489.619	0.03667	rs1321893	0.002222
8	RDH10	141	100000	74369890	74399347	289.257	0.03667	rs1988833	0.0005066
1	SELE	232	100000	167958404	167969844	543.788	0.03673	rs12137905	0.007745
3	CCDC13	98	100000	42724877	42789749	239.849	0.03679	rs17074778	0.001908
1	MPZL1	184	100000	165957831	166026684	378.581	0.03682	rs4657720	0.00209
2	IFIH1	112	100000	162831834	162883285	318.019	0.03682	rs16846633	0.05726
7	BCAP29	78	100000	107007945	107058401	243.205	0.0369	rs2712190	0.001282
5	PCDHGB7	117	100000	140777465	140872730	256.012	0.03701	rs3806834	0.002426
1	IFI6	56	100000	27865158	27871311	157.004	0.03703	rs10902663	0.0153
17	EPN3	89	100000	45965046	45976110	197.532	0.0373	rs198538	0.0002023
1	CRTC2	40	100000	152186775	152197667	126.078	0.03731	rs11589857	0.01865
15	FAM63B	101	100000	56850684	56937026	261.213	0.03735	rs653765	0.005
19	TRIM28	31	100000	63747647	63753894	79.5248	0.03736	rs11666790	0.01098
4	GALNT7	169	100000	174326478	174481693	367.413	0.03738	rs6840087	0.001394
3	DALRD3	18	100000	49027438	49033471	64.6199	0.03739	rs4974078	0.02367
5	PCDHGA10	119	100000	140772926	140872730	257.406	0.0374	rs3806834	0.002426
4	SNX25	163	100000	186368277	186522114	404.226	0.03741	rs3112870	0.001578
5	GABRA6	78	100000	161045235	161062176	217.166	0.03741	rs4921401	0.003161
19	MAP1S	89	100000	17691302	17706324	204.608	0.03745	rs12971517	0.002703
11	KIAA0652	37	100000	46595702	46652644	99.184	0.03749	rs4606447	0.0117
2	RNPEPL1	72	100000	241156776	241166816	148.311	0.03752	rs2953147	0.003149
16	SNTB2	75	100000	67778550	67900456	220.704	0.03753	rs12920476	0.00947
3	PH-4	24	100000	49002344	49019585	85.9685	0.03764	rs4974083	0.02338
3	RNF168	56	100000	197683024	197714979	146.723	0.03768	rs6772271	0.01295
1	CAMSAP1L1	162	100000	198975308	199096454	372.084	0.0377	rs10800733	0.007912
7	CSGlcA-T	77	100000	150560517	150566838	172.244	0.03779	rs2608291	0.00379
1	B3GALT2	52	100000	191414798	191422347	159.589	0.03787	rs10754051	0.01284
6	C6orf125	187	100000	33773323	33787482	441.327	0.03792	rs3227	0.004219
7	CYP3A4	43	100000	99192539	99219744	121.905	0.03792	rs4646437	0.003212
19	NANOS3	36	100000	13848949	13852571	105.342	0.03793	rs12461879	0.0002641
8	ERICH1	149	100000	604199	671226	319.915	0.03798	rs1020566	0.002308
3	C3orf20	228	100000	14691657	14789545	470.336	0.038	rs6790129	0.004111
12	LRRC23	37	100000	6884212	6893667	116.596	0.03806	rs2001004	0.02109
10	ATOH7	114	100000	69660387	69661861	297.065	0.03809	rs7916697	0.007614
6	C6orf206	49	100000	43720787	43746722	119.923	0.03817	rs2236346	0.003365
7	PFTK1	742	100000	90176647	90677840	1495.9	0.03824	rs763828	0.0007854
3	IMPDH2	18	100000	49036765	49041879	60.8722	0.03825	rs6446204	0.02752
14	FOS	82	100000	74815283	74818665	146.094	0.03832	rs11625605	0.001299
3	ARIH2	40	100000	48931284	48997975	144.577	0.03841	rs12715430	0.02338
20	TP53RK	90	100000	44746410	44751683	211.453	0.03848	rs8119727	0.003273
2	METTL5	78	100000	170376513	170389599	191.659	0.0386	rs1469357	0.01312
1	SLC39A1	38	100000	152198211	152206812	113.042	0.03872	rs12028398	0.02097
7	C7orf27	63	100000	2544038	2561672	139.441	0.03875	rs2969044	0.01442
17	SLC16A3	47	100000	77779581	77790658	140.054	0.0388	rs4789698	0.01263
6	CAP2	190	100000	17501714	17666002	390.083	0.03884	rs1984516	0.0003257
3	C3orf71	27	100000	48930224	48931822	100.3	0.03889	rs12715430	0.02338
17	COPZ2	83	100000	43458531	43470151	205.622	0.03889	rs8438	0.002503
19	ZNF404	121	100000	49068354	49076128	391.627	0.03899	rs349030	0.002687
20	PIGT	93	100000	43478137	43488298	217.747	0.0391	rs2092109	0.002515
1	ACTA1	50	100000	227633615	227636466	122.09	0.03921	rs10916487	0.01635
2	BRE	408	100000	27966985	28415271	908.265	0.0394	rs12468596	0.0034
3	WDR6	21	100000	49019829	49028386	73.1515	0.03942	rs4974083	0.02338
3	TCTEX1D2	40	100000	197502494	197529542	105.19	0.03952	rs6766480	0.007363
9	RBM18	89	100000	124043603	124066911	188.293	0.03954	rs10818647	0.004022
17	BCL6B	90	100000	6867092	6873685	175.668	0.03958	rs7338	0.001108
6	MAD2L1BP	38	100000	43705256	43716666	99.7767	0.03967	rs2236346	0.003365
17	PYY	110	100000	39385632	39437363	239.37	0.03968	rs1662754	0.0005079
22	MB	155	100000	34332756	34349347	324.552	0.03971	rs5755766	0.004084
2	NRP2	169	100000	206255468	206371102	309.409	0.03973	rs3771002	0.0003153
11	RNF121	94	100000	71317730	71386291	326.584	0.03978	rs2885880	0.01768
1	MMACHC	57	100000	45738442	45749326	169.979	0.03984	rs1765711	0.006386
2	GCA	39	100000	162908895	162925875	93.0476	0.04	rs16846633	0.05726
22	TUBGCP6	61	100000	48998244	49025527	136.071	0.04004	rs5771259	0.0003136
11	SCGB2A1	100	100000	61732715	61737987	236.645	0.04012	rs12789264	0.008766
4	SCLT1	237	100000	130024601	130234214	586.682	0.04015	rs11731189	0.00225
15	SLC12A6	156	100000	32309488	32417557	357.454	0.04034	rs8028600	0.003459
12	BBS10	59	100000	75262396	75266353	147.021	0.04043	rs6538734	0.007264
16	PDP2	50	100000	65471936	65479356	130.489	0.04045	rs2089106	0.008638
17	KRT39	47	100000	36368194	36376670	114.136	0.04054	rs16966447	0.006393
1	C1QB	97	100000	22852268	22860616	234.426	0.04056	rs186037	0.001161
17	SLC16A13	89	100000	6880425	6884005	168.39	0.04056	rs7338	0.001108
10	FAM45A	68	100000	120853600	120887213	174.907	0.0406	rs12354614	0.01177
2	ALS2CR13	63	100000	203208455	203342725	145.944	0.04063	rs7558332	0.003347
10	FAM45B	68	100000	120853618	120886505	174.907	0.0407	rs12354614	0.01177
5	PCDHGB6	122	100000	140767953	140872730	260.581	0.04095	rs3806834	0.002426
8	TNFRSF10A	108	100000	23104914	23138584	209.587	0.04104	rs6981400	0.001656
20	WFDC9	171	100000	43669991	43693321	470.733	0.04104	rs10485457	0.01395
2	GCKR	51	100000	27573209	27600054	139.865	0.04108	rs2384628	0.01149
17	G6PC3	51	100000	39503643	39509238	138.084	0.04111	rs12449853	0.002899
7	AKR1D1	125	100000	137411735	137453590	267.105	0.04117	rs6954385	0.004462
3	KBTBD5	74	100000	42702014	42708942	171.902	0.04119	rs17074778	0.001908
11	IL18BP	67	100000	71387605	71391222	234.83	0.04122	rs1057992	0.02193
12	PTPN11	62	100000	111340918	111432100	156.303	0.04131	rs7315958	0.03166
17	TNFSF12	62	100000	7393098	7401931	140.195	0.04132	rs9901675	0.0003013
1	UBE2T	66	100000	200567407	200577707	194.607	0.04142	rs788796	0.00618
12	PRDM4	69	100000	106650772	106679044	161.973	0.04142	rs10861780	0.01033
1	PRPF38B	53	100000	109036454	109045945	110.141	0.04145	rs12070845	0.007577
12	ZNF384	36	100000	6645903	6668930	75.7589	0.0415	rs11064331	0.01013
7	DUS4L	54	100000	106991667	107006204	175.29	0.04153	rs2712190	0.001282
3	PRKAR2A	47	100000	48763096	48860274	159.835	0.04158	rs9284885	0.01794
1	C1orf156	146	100000	168028295	168030655	368.514	0.04163	rs12130372	0.008143
1	PSMB4	57	100000	149638664	149641036	141.059	0.04165	rs2025900	0.000615
12	ANKRD52	30	100000	54917857	54938410	76.8676	0.04186	rs808919	0.02557
16	CDH16	47	100000	65499525	65510267	117.904	0.04216	rs2089106	0.008638
12	COQ10A	28	100000	54946908	54951017	75.797	0.04217	rs808919	0.02557
1	MCOLN2	154	100000	85163853	85235384	331.167	0.04218	rs10782536	0.009403
19	B3GNT3	96	100000	17766918	17785385	179.612	0.0422	rs7245542	0.001087
3	SLC4A7	170	100000	27389217	27473249	390.153	0.04222	rs1388785	0.01283
20	CABLES2	113	100000	60397080	60415734	235.243	0.04231	rs2427313	0.006595
17	SP2	92	100000	43328514	43361322	206.768	0.04236	rs11079800	0.00709
7	ABCF2	84	100000	150535855	150555250	179.805	0.04239	rs2608291	0.00379
2	GPR35	109	100000	241217467	241219342	234.293	0.04268	rs2953147	0.003149
10	EIF3A	88	100000	120784530	120830324	214.534	0.04278	rs12354614	0.01177
17	HIC1	71	100000	1905142	1909731	158.86	0.04282	rs3803804	0.005465
6	HDGFL1	155	100000	22677656	22678729	376.815	0.04283	rs10214834	0.002657
5	PCDHGA9	126	100000	140762703	140872730	264.963	0.04289	rs3806834	0.002426
7	POLR2J	24	100000	101900552	101906386	56.3949	0.043	rs1983476	0.002327
1	C1orf102	131	100000	36656093	36688639	285.174	0.04303	rs16823045	0.02344
5	DIAPH1	120	100000	140874771	140978806	240.403	0.04306	rs2074912	0.004559
20	L3MBTL	104	100000	41576466	41603949	211.376	0.04308	rs3752558	0.00317
22	SAPS2	79	100000	49128625	49230380	180.461	0.04319	rs5770794	0.02119
4	SLC7A11	89	100000	139304697	139382953	186.666	0.04323	rs13152669	0.004457
8	HR	47	100000	22027876	22043975	100.164	0.04323	rs11135859	0.009503
7	C7orf36	89	100000	39572533	39578996	197.51	0.04324	rs2329452	0.0006516
3	MYD88	34	100000	38155008	38159516	78.2077	0.04332	rs6796045	0.008722
5	ZBED3	68	100000	76408287	76418786	143.172	0.04333	rs9715897	0.003732
14	MTA1	20	100000	104957230	105008102	38.5466	0.04339	rs8003942	0.03012
14	SERPINA10	122	100000	93819402	93829349	269.124	0.04339	rs10144771	0.02009
17	FASN	54	100000	77629502	77649395	145.277	0.0434	rs7225637	0.01894
7	FKBP6	34	100000	72380235	72410577	110.823	0.04342	rs42131	0.01181
6	ZNF193	115	100000	28301051	28309239	278.069	0.0435	rs9368560	0.007523
3	KIAA1143	32	100000	44769530	44778158	97.5591	0.04351	rs17076938	0.0006979
15	LOC650137	76	100000	19915065	19915749	144.132	0.04365	rs8031484	0.004172
21	KRTAP15-1	77	100000	30734516	30734969	273.851	0.04373	rs1010684	0.002408
19	ZNF446	50	100000	63679606	63684409	130.885	0.04374	rs11670764	0.00913
22	ZBED4	98	100000	48633500	48669730	280.822	0.04374	rs9616769	0.007404
4	CRMP1	218	100000	5873391	5945686	398.545	0.04377	rs2276877	4.968e-05
19	GCDH	38	100000	12862973	12871783	101.426	0.04377	rs10426080	0.02484
12	PRKAG1	31	100000	47682321	47698859	76.2465	0.0438	rs1054442	0.01105
8	FAM164A	106	100000	79740884	79792490	301.828	0.04392	rs16906018	0.01254
1	CREB3L4	35	100000	152207020	152213456	106.622	0.04396	rs11581644	0.0214
19	C19orf57	37	100000	13854167	13877909	101.293	0.04397	rs12461879	0.0002641
13	DOCK9	509	100000	98243741	98536661	1118.75	0.04413	rs9557142	0.003486
1	CLCN6	166	100000	11788793	11825788	376.332	0.04422	rs10864540	0.005023
5	PCDHGB5	127	100000	140757878	140872730	265.179	0.04428	rs3806834	0.002426
1	LOC126661	50	100000	45733167	45738233	146.201	0.04447	rs1765711	0.006386
7	YWHAG	82	100000	75794051	75826252	184.94	0.04451	rs17149187	0.009026
4	SLAIN2	127	100000	48038369	48122972	297.539	0.04457	rs10454242	0.003083
17	RAI1	117	100000	17525511	17655490	287.511	0.04459	rs11649804	0.001571
1	LCE1A	110	100000	151066572	151066905	280.215	0.04462	rs6674192	0.01491
6	IHPK3	212	100000	33797420	33822660	481.505	0.04469	rs3227	0.004219
1	SERTAD4	62	100000	208472817	208483063	132.211	0.0447	rs677520	0.002762
9	NR5A1	57	100000	126283335	126309520	125.909	0.04475	rs10818971	0.008747
17	TOM1L2	101	100000	17687546	17816509	349.932	0.04478	rs11868035	0.002278
1	PRDX1	55	100000	45749293	45760196	156.302	0.0448	rs1765711	0.006386
9	ASAH3L	155	100000	19398924	19442500	313.249	0.04484	rs4977539	0.01423
2	DUSP28	61	100000	241148143	241152104	125.373	0.04488	rs2975761	0.005106
1	NUP210L	81	100000	152231789	152394216	205.676	0.04506	rs12407062	0.0199
10	PGBD3	120	100000	50393249	50402332	263.89	0.04512	rs10857510	0.002902
6	MAP3K4	302	100000	161332811	161458407	638.093	0.04516	rs11966001	0.002734
5	FBXO4	76	100000	41961112	41977429	232.99	0.04519	rs6889983	0.02288
15	RFXDC2	203	100000	54170022	54322775	489.67	0.04519	rs8030605	0.00511
19	ZNF132	71	100000	63635992	63643401	192.173	0.04523	rs11670764	0.00913
19	KLF2	55	100000	16296650	16299339	113.4	0.04524	rs2446356	0.002044
10	RPP30	132	100000	92621688	92658292	309.402	0.04526	rs4522081	0.006891
19	ZNF324	59	100000	63670274	63676577	153.999	0.04536	rs11670764	0.00913
7	TFPI2	133	100000	93353680	93358001	279.505	0.04538	rs180236	0.00138
14	ANKRD9	40	100000	102042950	102045881	92.6301	0.04538	rs2181343	0.0021
11	ABCG4	41	100000	118524959	118538584	114.338	0.04551	rs639373	0.001235
19	KLF1	38	100000	12856236	12859017	102.3	0.04553	rs10426080	0.02484
5	DDX46	42	100000	134122359	134194710	101.327	0.04554	rs254700	0.006073
2	ANKRD44	284	100000	197567494	197771007	592.625	0.04558	rs930372	0.00442
11	SFRS2B	109	100000	94439703	94444036	222.894	0.04562	rs2509814	0.002552
11	NAALAD2	150	100000	89507465	89565427	383.076	0.04569	rs12361249	0.0002257
11	OR6A2	148	100000	6772331	6773715	345.589	0.04585	rs497681	0.00883
8	PTK2	263	100000	141737682	142080514	816.425	0.04588	rs10109684	0.002413
15	ABHD2	222	100000	87432428	87546591	437.546	0.04588	rs6496557	0.003099
8	EPPK1	44	100000	145011899	145019422	96.2508	0.04589	rs4875059	0.01336
20	CBFA2T2	35	100000	31541588	31701498	83.9453	0.04595	rs6059349	0.0003862
7	TRIM50	28	100000	72364470	72380021	96.1698	0.04599	rs757941	0.01558
17	TNFSF12-TNFSF13	64	100000	7393139	7405649	141.148	0.04601	rs9901675	0.0003013
8	SPATC1	29	100000	145158594	145174003	84.0963	0.04606	rs11136343	0.005354
12	FLJ22662	89	100000	14547863	14612058	178.637	0.0461	rs7300327	0.00668
18	TNFRSF11A	252	100000	58143527	58204484	481.921	0.04612	rs1893509	0.0007355
3	IQCG	83	100000	199100344	199171271	211.312	0.04614	rs6770002	0.003708
5	PFDN1	92	100000	139604818	139662873	245.059	0.04622	rs17118781	0.02126
20	FASTKD5	78	100000	3075164	3088532	147.778	0.04626	rs857247	0.003722
22	PLXNB2	28	100000	49055534	49075336	63.4523	0.04639	rs5771259	0.0003136
7	NSUN5	22	100000	72355161	72360759	74.3578	0.04648	rs757941	0.01558
19	NLRP11	231	100000	60988574	61039940	405.201	0.0465	rs10416118	0.003128
1	RABIF	95	100000	201114708	201124886	209.826	0.04653	rs4950894	0.006065
19	ICAM3	68	100000	10305451	10311345	132.273	0.04659	rs12459144	0.01592
1	MRPS15	113	100000	36693948	36702627	246.951	0.0466	rs16823045	0.02344
1	LCE1B	101	100000	151051070	151052209	250.709	0.04662	rs6674192	0.01491
1	GNL2	56	100000	37805003	37834083	129.927	0.04669	rs4415526	0.003611
20	SPTLC3	394	100000	12937626	13095411	748.538	0.0467	rs6074564	0.002961
14	VASH1	81	100000	76297987	76319116	162.273	0.04672	rs2056855	0.00978
20	GTPBP5	105	100000	60191475	60211205	210.562	0.04675	rs2021309	0.01619
1	JTB	33	100000	152213368	152217075	96.4356	0.04677	rs3748848	0.0214
11	PHCA	202	100000	76249564	76412498	632.084	0.04678	rs1225138	0.0001142
11	UBE2L6	60	100000	57075704	57092029	144.908	0.04682	rs2729360	0.004097
4	SCD5	366	100000	83769713	83939034	750.085	0.04685	rs7682394	5.861e-05
20	CEBPB	49	100000	48240782	48242619	123.398	0.04686	rs6020323	0.002288
4	MAN2B2	115	100000	6627802	6675089	206.32	0.04687	rs12507418	0.003432
22	ADM2	61	100000	49266877	49271732	122.231	0.0469	rs5770794	0.02119
1	NMNAT2	243	100000	181484001	181654360	566.653	0.04693	rs536586	0.001738
4	FAM149A	93	100000	187302988	187330811	185.47	0.04706	rs4862650	0.005127
7	ZPBP	206	100000	49947584	50103372	527.682	0.0471	rs1343918	0.01255
16	SLC5A11	103	100000	24765052	24830445	200.968	0.04713	rs12930727	0.0007788
16	PARN	77	100000	14437059	14631540	174.058	0.04739	rs16963767	0.001926
3	ZNF501	34	100000	44746127	44753579	101.456	0.04748	rs17076938	0.0006979
11	OR51T1	186	100000	4859624	4860689	381.982	0.04757	rs1368832	0.0001266
1	RPS27	32	100000	152229852	152231249	89.2609	0.04761	rs10127983	0.02401
20	MAFB	116	100000	38747930	38751290	238.131	0.04776	rs1078571	0.002908
11	FAM160A2	135	100000	6189139	6212517	300.53	0.04777	rs1462984	0.0004806
14	OR5AU1	96	100000	20692935	20694024	180.924	0.04802	rs4982421	0.001224
11	C11orf70	76	100000	101423408	101459356	205.971	0.04814	rs11225108	0.006441
19	FDX1L	64	100000	10281890	10287691	122.159	0.0483	rs12459144	0.01592
6	PECI	153	100000	4060925	4080830	328.456	0.04839	rs2745452	0.001074
6	GPR110	185	100000	47075771	47118041	352.598	0.04854	rs6914448	0.002663
11	NUMA1	117	100000	71391558	71469221	393.065	0.04856	rs1057992	0.02193
8	FBXO16	76	100000	28341847	28403703	153.475	0.04857	rs6992329	0.001629
17	AKAP1	105	100000	52517551	52553709	196.382	0.04872	rs2160115	0.001982
22	CRELD2	48	100000	48698347	48707180	134.969	0.04874	rs9616769	0.007404
17	MRC2	93	100000	58058493	58124684	211.958	0.04877	rs11652284	0.002074
1	RAB13	31	100000	152220751	152225430	85.6638	0.04894	rs10127983	0.02401
2	CAPN10	122	100000	241174817	241205795	245.083	0.04912	rs2953147	0.003149
3	C3orf19	145	100000	14668256	14689170	321.865	0.04912	rs6790129	0.004111
16	CKLF	81	100000	65143966	65157655	207.826	0.04926	rs8054708	0.01871
16	LOC23117-1	1	100000	21320950	21344159	3.86375	0.04928	rs11644124	0.04934
2	ABCG8	178	100000	43919606	43959109	344.516	0.04929	rs12465555	3.054e-05
11	SMTNL1	58	100000	57065554	57074684	141.235	0.04929	rs2729360	0.004097
3	RPP14	123	100000	58267011	58280960	307.619	0.04931	rs9862378	0.001404
7	GPR22	71	100000	106897737	106903361	204.748	0.04933	rs12667958	0.00117
15	TSPAN3	71	100000	75125385	75150568	156.776	0.04936	rs12905519	0.008122
17	DHRS7B	91	100000	20970849	21035428	200.234	0.04942	rs17771175	0.0003961
1	OR10X1	110	100000	156815332	156816313	298.086	0.04949	rs2157690	0.01918
20	WFDC8	211	100000	43613204	43641379	565.787	0.04953	rs17348421	0.01113
1	SLC16A1	60	100000	113255992	113300498	152.826	0.04956	rs4839272	0.009535
9	MLANA	144	100000	5880908	5899822	312.99	0.04958	rs10121480	0.001544
3	RPL35A	60	100000	199161448	199167118	158.258	0.04964	rs6770002	0.003708
22	RASD2	154	100000	34267297	34279991	275.939	0.04972	rs5755766	0.004084
14	ZDHHC22	120	100000	76667365	76677887	235.175	0.04982	rs2110912	0.0006878
16	RRAD	43	100000	65513082	65516940	100.021	0.04985	rs2089106	0.008638
11	OR2AG1	144	100000	6762844	6763795	326.27	0.04991	rs497681	0.00883
19	ZNF584	68	100000	63611874	63621504	170.762	0.04997	rs731835	0.01431
